# Supplementary material for: Vertebrate GAGA factor associated insulator elements demarcate homeotic genes in the HOX clusters
Source: Epigenetics Chromatin. 2013 Apr 22;6:8. doi: 10.1186/1756-8935-6-8 (PMC3639804; doi:10.1186/1756-8935-6-8)
Supplement: Additional file 2 — Normalized log ratio values for probes at Hox clusters. [file 1756-8935-6-8-S2.xlsx]

## Sheet: HoxA probes
Additional file 2: Normalized log ratio values for probes at HoxA cluster
Name	Probe_ID	Chr	Start Location	Normalized Log Ratio
chr6:51962549-51962608	chr6:51962549-52296645_0	chr6	51962549	1.10905
chr6:51962559-51962618	chr6:51962549-52296645_10	chr6	51962559	1.054
chr6:51962609-51962668	chr6:51962549-52296645_60	chr6	51962609	-1.29077
chr6:51962659-51962718	chr6:51962549-52296645_110	chr6	51962659	0.635167
chr6:51962709-51962768	chr6:51962549-52296645_160	chr6	51962709	-1.28063
chr6:51962759-51962818	chr6:51962549-52296645_210	chr6	51962759	0.521955
chr6:51962809-51962868	chr6:51962549-52296645_260	chr6	51962809	1.95056
chr6:51962859-51962918	chr6:51962549-52296645_310	chr6	51962859	-1.23403
chr6:51962969-51963028	chr6:51962549-52296645_420	chr6	51962969	-1.11528
chr6:51963009-51963068	chr6:51962549-52296645_460	chr6	51963009	0.174774
chr6:51963059-51963118	chr6:51962549-52296645_510	chr6	51963059	-0.831652
chr6:51963109-51963168	chr6:51962549-52296645_560	chr6	51963109	0.857034
chr6:51963219-51963278	chr6:51962549-52296645_670	chr6	51963219	-1.54769
chr6:51963259-51963318	chr6:51962549-52296645_710	chr6	51963259	-0.854973
chr6:51963379-51963438	chr6:51962549-52296645_830	chr6	51963379	-0.711844
chr6:51963409-51963468	chr6:51962549-52296645_860	chr6	51963409	-1.16799
chr6:51963459-51963518	chr6:51962549-52296645_910	chr6	51963459	-2.03954
chr6:51963509-51963568	chr6:51962549-52296645_960	chr6	51963509	-0.983178
chr6:51963559-51963618	chr6:51962549-52296645_1010	chr6	51963559	-1.12725
chr6:51963609-51963668	chr6:51962549-52296645_1060	chr6	51963609	1.08372
chr6:51963659-51963718	chr6:51962549-52296645_1110	chr6	51963659	-1.1878
chr6:51964509-51964568	chr6:51962549-52296645_1960	chr6	51964509	-1.59461
chr6:51964559-51964618	chr6:51962549-52296645_2010	chr6	51964559	-1.86962
chr6:51964609-51964668	chr6:51962549-52296645_2060	chr6	51964609	-1.82523
chr6:51964659-51964718	chr6:51962549-52296645_2110	chr6	51964659	0.895327
chr6:51964709-51964768	chr6:51962549-52296645_2160	chr6	51964709	-0.844591
chr6:51964759-51964818	chr6:51962549-52296645_2210	chr6	51964759	0.0752387
chr6:51964809-51964868	chr6:51962549-52296645_2260	chr6	51964809	-2.30831
chr6:51964909-51964968	chr6:51962549-52296645_2360	chr6	51964909	-1.11321
chr6:51964999-51965058	chr6:51962549-52296645_2450	chr6	51964999	-0.987497
chr6:51965009-51965068	chr6:51962549-52296645_2460	chr6	51965009	-1.00108
chr6:51965059-51965118	chr6:51962549-52296645_2510	chr6	51965059	-1.53947
chr6:51965109-51965168	chr6:51962549-52296645_2560	chr6	51965109	-0.535719
chr6:51965159-51965218	chr6:51962549-52296645_2610	chr6	51965159	-0.313327
chr6:51965209-51965268	chr6:51962549-52296645_2660	chr6	51965209	-1.54769
chr6:51965279-51965338	chr6:51962549-52296645_2730	chr6	51965279	-1.31708
chr6:51965309-51965368	chr6:51962549-52296645_2760	chr6	51965309	-0.575247
chr6:51965359-51965418	chr6:51962549-52296645_2810	chr6	51965359	1.15205
chr6:51965419-51965478	chr6:51962549-52296645_2870	chr6	51965419	-1.38372
chr6:51965499-51965558	chr6:51962549-52296645_2950	chr6	51965499	0.712793
chr6:51965509-51965568	chr6:51962549-52296645_2960	chr6	51965509	-0.505185
chr6:51965559-51965618	chr6:51962549-52296645_3010	chr6	51965559	-1.5966
chr6:51965609-51965668	chr6:51962549-52296645_3060	chr6	51965609	-1.18563
chr6:51965659-51965718	chr6:51962549-52296645_3110	chr6	51965659	-1.24972
chr6:51965769-51965828	chr6:51962549-52296645_3220	chr6	51965769	-0.785228
chr6:51967439-51967498	chr6:51962549-52296645_4890	chr6	51967439	-1.69969
chr6:51967459-51967518	chr6:51962549-52296645_4910	chr6	51967459	-2.99515
chr6:51967509-51967568	chr6:51962549-52296645_4960	chr6	51967509	-0.330461
chr6:51967559-51967618	chr6:51962549-52296645_5010	chr6	51967559	-0.312156
chr6:51967639-51967698	chr6:51962549-52296645_5090	chr6	51967639	-0.611822
chr6:51967659-51967718	chr6:51962549-52296645_5110	chr6	51967659	-0.699695
chr6:51968039-51968098	chr6:51962549-52296645_5490	chr6	51968039	-0.524144
chr6:51968059-51968118	chr6:51962549-52296645_5510	chr6	51968059	-1.22256
chr6:51968109-51968168	chr6:51962549-52296645_5560	chr6	51968109	-0.852193
chr6:51968159-51968218	chr6:51962549-52296645_5610	chr6	51968159	-0.71358
chr6:51968209-51968268	chr6:51962549-52296645_5660	chr6	51968209	-0.797211
chr6:51968259-51968318	chr6:51962549-52296645_5710	chr6	51968259	-0.733885
chr6:51968309-51968368	chr6:51962549-52296645_5760	chr6	51968309	-0.463803
chr6:51968359-51968418	chr6:51962549-52296645_5810	chr6	51968359	0.158655
chr6:51968409-51968468	chr6:51962549-52296645_5860	chr6	51968409	-0.119673
chr6:51968459-51968518	chr6:51962549-52296645_5910	chr6	51968459	-0.0739047
chr6:51968509-51968568	chr6:51962549-52296645_5960	chr6	51968509	0.155409
chr6:51968559-51968618	chr6:51962549-52296645_6010	chr6	51968559	-0.358803
chr6:51968609-51968668	chr6:51962549-52296645_6060	chr6	51968609	-0.351294
chr6:51968659-51968718	chr6:51962549-52296645_6110	chr6	51968659	-0.538063
chr6:51968709-51968768	chr6:51962549-52296645_6160	chr6	51968709	1.37271
chr6:51968759-51968818	chr6:51962549-52296645_6210	chr6	51968759	0.393183
chr6:51968809-51968868	chr6:51962549-52296645_6260	chr6	51968809	0.417487
chr6:51968859-51968918	chr6:51962549-52296645_6310	chr6	51968859	1.23751
chr6:51968909-51968968	chr6:51962549-52296645_6360	chr6	51968909	-0.437155
chr6:51968959-51969018	chr6:51962549-52296645_6410	chr6	51968959	-0.08826
chr6:51970389-51970448	chr6:51962549-52296645_7840	chr6	51970389	0.29283
chr6:51970409-51970468	chr6:51962549-52296645_7860	chr6	51970409	-0.307502
chr6:51970459-51970518	chr6:51962549-52296645_7910	chr6	51970459	0.559438
chr6:51970509-51970568	chr6:51962549-52296645_7960	chr6	51970509	-0.533336
chr6:51970559-51970618	chr6:51962549-52296645_8010	chr6	51970559	0.992358
chr6:51970609-51970668	chr6:51962549-52296645_8060	chr6	51970609	-0.998762
chr6:51970659-51970718	chr6:51962549-52296645_8110	chr6	51970659	0.772403
chr6:51970709-51970768	chr6:51962549-52296645_8160	chr6	51970709	-0.211032
chr6:51970759-51970818	chr6:51962549-52296645_8210	chr6	51970759	0.829428
chr6:51970809-51970868	chr6:51962549-52296645_8260	chr6	51970809	0.448339
chr6:51970859-51970918	chr6:51962549-52296645_8310	chr6	51970859	-0.273867
chr6:51971159-51971218	chr6:51962549-52296645_8610	chr6	51971159	-0.266597
chr6:51971209-51971268	chr6:51962549-52296645_8660	chr6	51971209	0.13849
chr6:51971259-51971318	chr6:51962549-52296645_8710	chr6	51971259	-0.0377702
chr6:51971309-51971368	chr6:51962549-52296645_8760	chr6	51971309	0.108541
chr6:51971359-51971418	chr6:51962549-52296645_8810	chr6	51971359	-0.148672
chr6:51971409-51971468	chr6:51962549-52296645_8860	chr6	51971409	-1.23871
chr6:51971459-51971518	chr6:51962549-52296645_8910	chr6	51971459	-1.41019
chr6:51971509-51971568	chr6:51962549-52296645_8960	chr6	51971509	-1.1128
chr6:51971559-51971618	chr6:51962549-52296645_9010	chr6	51971559	-0.294711
chr6:51971609-51971668	chr6:51962549-52296645_9060	chr6	51971609	0.681409
chr6:51971659-51971718	chr6:51962549-52296645_9110	chr6	51971659	-0.570653
chr6:51971709-51971768	chr6:51962549-52296645_9160	chr6	51971709	-0.430749
chr6:51971799-51971858	chr6:51962549-52296645_9250	chr6	51971799	-0.686706
chr6:51971809-51971868	chr6:51962549-52296645_9260	chr6	51971809	-1.06025
chr6:51971909-51971968	chr6:51962549-52296645_9360	chr6	51971909	0.888211
chr6:51971959-51972018	chr6:51962549-52296645_9410	chr6	51971959	0.00633901
chr6:51972009-51972068	chr6:51962549-52296645_9460	chr6	51972009	-0.410188
chr6:51972059-51972118	chr6:51962549-52296645_9510	chr6	51972059	-1.12221
chr6:51972109-51972168	chr6:51962549-52296645_9560	chr6	51972109	0.163927
chr6:51972159-51972218	chr6:51962549-52296645_9610	chr6	51972159	-0.0822613
chr6:51972209-51972268	chr6:51962549-52296645_9660	chr6	51972209	-0.0552312
chr6:51972259-51972318	chr6:51962549-52296645_9710	chr6	51972259	0.0207408
chr6:51972309-51972368	chr6:51962549-52296645_9760	chr6	51972309	-0.379814
chr6:51972429-51972488	chr6:51962549-52296645_9880	chr6	51972429	0.374083
chr6:51972459-51972518	chr6:51962549-52296645_9910	chr6	51972459	1.33655
chr6:51972509-51972568	chr6:51962549-52296645_9960	chr6	51972509	0.0303845
chr6:51972559-51972618	chr6:51962549-52296645_10010	chr6	51972559	1.54775
chr6:51972609-51972668	chr6:51962549-52296645_10060	chr6	51972609	-0.111789
chr6:51972659-51972718	chr6:51962549-52296645_10110	chr6	51972659	-1.09608
chr6:51972729-51972788	chr6:51962549-52296645_10180	chr6	51972729	-0.432556
chr6:51972759-51972818	chr6:51962549-52296645_10210	chr6	51972759	-0.86787
chr6:51972809-51972868	chr6:51962549-52296645_10260	chr6	51972809	0.342315
chr6:51972859-51972918	chr6:51962549-52296645_10310	chr6	51972859	-0.895615
chr6:51972909-51972968	chr6:51962549-52296645_10360	chr6	51972909	-0.977229
chr6:51972959-51973018	chr6:51962549-52296645_10410	chr6	51972959	-0.987497
chr6:51973009-51973068	chr6:51962549-52296645_10460	chr6	51973009	-0.903228
chr6:51973149-51973208	chr6:51962549-52296645_10600	chr6	51973149	-1.90495
chr6:51973159-51973218	chr6:51962549-52296645_10610	chr6	51973159	-0.932141
chr6:51973339-51973398	chr6:51962549-52296645_10790	chr6	51973339	0.355777
chr6:51973359-51973418	chr6:51962549-52296645_10810	chr6	51973359	1.14698
chr6:51973409-51973468	chr6:51962549-52296645_10860	chr6	51973409	-0.831326
chr6:51973459-51973518	chr6:51962549-52296645_10910	chr6	51973459	-0.514297
chr6:51973509-51973568	chr6:51962549-52296645_10960	chr6	51973509	-0.211255
chr6:51973559-51973618	chr6:51962549-52296645_11010	chr6	51973559	-0.886626
chr6:51973609-51973668	chr6:51962549-52296645_11060	chr6	51973609	0.150928
chr6:51973659-51973718	chr6:51962549-52296645_11110	chr6	51973659	-0.93102
chr6:51973709-51973768	chr6:51962549-52296645_11160	chr6	51973709	-2.29283
chr6:51973759-51973818	chr6:51962549-52296645_11210	chr6	51973759	0.468565
chr6:51973809-51973868	chr6:51962549-52296645_11260	chr6	51973809	-1.04246
chr6:51973859-51973918	chr6:51962549-52296645_11310	chr6	51973859	0.484102
chr6:51973909-51973968	chr6:51962549-52296645_11360	chr6	51973909	0.158655
chr6:51973959-51974018	chr6:51962549-52296645_11410	chr6	51973959	0.272305
chr6:51974009-51974068	chr6:51962549-52296645_11460	chr6	51974009	0.129484
chr6:51974059-51974118	chr6:51962549-52296645_11510	chr6	51974059	-1.41019
chr6:51974109-51974168	chr6:51962549-52296645_11560	chr6	51974109	-0.178562
chr6:51974159-51974218	chr6:51962549-52296645_11610	chr6	51974159	-0.697676
chr6:51974209-51974268	chr6:51962549-52296645_11660	chr6	51974209	0.0832205
chr6:51974259-51974318	chr6:51962549-52296645_11710	chr6	51974259	-1.36712
chr6:51974469-51974528	chr6:51962549-52296645_11920	chr6	51974469	0.384388
chr6:51974509-51974568	chr6:51962549-52296645_11960	chr6	51974509	-1.19678
chr6:51974559-51974618	chr6:51962549-52296645_12010	chr6	51974559	-0.978636
chr6:51974609-51974668	chr6:51962549-52296645_12060	chr6	51974609	-1.24972
chr6:51974659-51974718	chr6:51962549-52296645_12110	chr6	51974659	-0.962729
chr6:51974709-51974768	chr6:51962549-52296645_12160	chr6	51974709	-1.66735
chr6:51974759-51974818	chr6:51962549-52296645_12210	chr6	51974759	-0.374564
chr6:51974809-51974868	chr6:51962549-52296645_12260	chr6	51974809	-1.85999
chr6:51974859-51974918	chr6:51962549-52296645_12310	chr6	51974859	-0.836114
chr6:51974909-51974968	chr6:51962549-52296645_12360	chr6	51974909	0.155092
chr6:51974959-51975018	chr6:51962549-52296645_12410	chr6	51974959	0.568727
chr6:51975009-51975068	chr6:51962549-52296645_12460	chr6	51975009	-0.0341447
chr6:51975059-51975118	chr6:51962549-52296645_12510	chr6	51975059	-0.285561
chr6:51975109-51975168	chr6:51962549-52296645_12560	chr6	51975109	-0.410188
chr6:51975199-51975258	chr6:51962549-52296645_12650	chr6	51975199	-0.648348
chr6:51975209-51975268	chr6:51962549-52296645_12660	chr6	51975209	-1.34965
chr6:51975259-51975318	chr6:51962549-52296645_12710	chr6	51975259	1.06596
chr6:51975309-51975368	chr6:51962549-52296645_12760	chr6	51975309	-0.785697
chr6:51975359-51975418	chr6:51962549-52296645_12810	chr6	51975359	-0.851104
chr6:51975409-51975468	chr6:51962549-52296645_12860	chr6	51975409	-1.0291
chr6:51975789-51975848	chr6:51962549-52296645_13240	chr6	51975789	-0.727378
chr6:51975809-51975868	chr6:51962549-52296645_13260	chr6	51975809	0.392867
chr6:51975859-51975918	chr6:51962549-52296645_13310	chr6	51975859	-0.456731
chr6:51975909-51975968	chr6:51962549-52296645_13360	chr6	51975909	-0.1683
chr6:51975959-51976018	chr6:51962549-52296645_13410	chr6	51975959	-0.240263
chr6:51976469-51976528	chr6:51962549-52296645_13920	chr6	51976469	0.167319
chr6:51976519-51976578	chr6:51962549-52296645_13970	chr6	51976519	1.04732
chr6:51976559-51976618	chr6:51962549-52296645_14010	chr6	51976559	0.839331
chr6:51976609-51976668	chr6:51962549-52296645_14060	chr6	51976609	0.921286
chr6:51976659-51976718	chr6:51962549-52296645_14110	chr6	51976659	0.210803
chr6:51976709-51976768	chr6:51962549-52296645_14160	chr6	51976709	0.900152
chr6:51976759-51976818	chr6:51962549-52296645_14210	chr6	51976759	0.533228
chr6:51976809-51976868	chr6:51962549-52296645_14260	chr6	51976809	-0.667986
chr6:51976859-51976918	chr6:51962549-52296645_14310	chr6	51976859	-0.0456157
chr6:51976909-51976968	chr6:51962549-52296645_14360	chr6	51976909	-0.189798
chr6:51976959-51977018	chr6:51962549-52296645_14410	chr6	51976959	-0.213791
chr6:51977009-51977068	chr6:51962549-52296645_14460	chr6	51977009	-0.427466
chr6:51977059-51977118	chr6:51962549-52296645_14510	chr6	51977059	-0.562191
chr6:51977109-51977168	chr6:51962549-52296645_14560	chr6	51977109	-0.716764
chr6:51977189-51977248	chr6:51962549-52296645_14640	chr6	51977189	-0.825226
chr6:51977209-51977268	chr6:51962549-52296645_14660	chr6	51977209	-0.986977
chr6:51977489-51977548	chr6:51962549-52296645_14940	chr6	51977489	0.481956
chr6:51977509-51977568	chr6:51962549-52296645_14960	chr6	51977509	0.761372
chr6:51977559-51977618	chr6:51962549-52296645_15010	chr6	51977559	-0.216844
chr6:51977609-51977668	chr6:51962549-52296645_15060	chr6	51977609	0.0942845
chr6:51977869-51977928	chr6:51962549-52296645_15320	chr6	51977869	-0.520746
chr6:51977909-51977968	chr6:51962549-52296645_15360	chr6	51977909	-0.738242
chr6:51977959-51978018	chr6:51962549-52296645_15410	chr6	51977959	-1.32273
chr6:51978729-51978788	chr6:51962549-52296645_16180	chr6	51978729	-0.741394
chr6:51978759-51978818	chr6:51962549-52296645_16210	chr6	51978759	-1.15643
chr6:51978929-51978988	chr6:51962549-52296645_16380	chr6	51978929	0.236362
chr6:51978959-51979018	chr6:51962549-52296645_16410	chr6	51978959	0.974729
chr6:51979009-51979068	chr6:51962549-52296645_16460	chr6	51979009	-1.03579
chr6:51979059-51979118	chr6:51962549-52296645_16510	chr6	51979059	-0.0194944
chr6:51979109-51979168	chr6:51962549-52296645_16560	chr6	51979109	0.144639
chr6:51979209-51979268	chr6:51962549-52296645_16660	chr6	51979209	-0.107889
chr6:51979259-51979318	chr6:51962549-52296645_16710	chr6	51979259	-0.825226
chr6:51979309-51979368	chr6:51962549-52296645_16760	chr6	51979309	-0.734317
chr6:51979369-51979428	chr6:51962549-52296645_16820	chr6	51979369	0.0208505
chr6:51979409-51979468	chr6:51962549-52296645_16860	chr6	51979409	-0.932141
chr6:51979459-51979518	chr6:51962549-52296645_16910	chr6	51979459	-0.302385
chr6:51979579-51979638	chr6:51962549-52296645_17030	chr6	51979579	0.134132
chr6:51979609-51979668	chr6:51962549-52296645_17060	chr6	51979609	1.46851
chr6:51979999-51980058	chr6:51962549-52296645_17450	chr6	51979999	-1.19338
chr6:51980009-51980068	chr6:51962549-52296645_17460	chr6	51980009	-1.00743
chr6:51980059-51980118	chr6:51962549-52296645_17510	chr6	51980059	-1.19868
chr6:51980109-51980168	chr6:51962549-52296645_17560	chr6	51980109	-1.25149
chr6:51980159-51980218	chr6:51962549-52296645_17610	chr6	51980159	-0.885347
chr6:51980209-51980268	chr6:51962549-52296645_17660	chr6	51980209	-0.911086
chr6:51980259-51980318	chr6:51962549-52296645_17710	chr6	51980259	-0.235817
chr6:51980309-51980368	chr6:51962549-52296645_17760	chr6	51980309	-0.834686
chr6:51980359-51980418	chr6:51962549-52296645_17810	chr6	51980359	-0.214268
chr6:51980409-51980468	chr6:51962549-52296645_17860	chr6	51980409	-0.358526
chr6:51980459-51980518	chr6:51962549-52296645_17910	chr6	51980459	-0.673223
chr6:51980509-51980568	chr6:51962549-52296645_17960	chr6	51980509	-1.32773
chr6:51980559-51980618	chr6:51962549-52296645_18010	chr6	51980559	-0.669575
chr6:51980609-51980668	chr6:51962549-52296645_18060	chr6	51980609	-0.0258194
chr6:51980659-51980718	chr6:51962549-52296645_18110	chr6	51980659	-0.638457
chr6:51980709-51980768	chr6:51962549-52296645_18160	chr6	51980709	-0.0904985
chr6:51980759-51980818	chr6:51962549-52296645_18210	chr6	51980759	-0.00646592
chr6:51980809-51980868	chr6:51962549-52296645_18260	chr6	51980809	0.804551
chr6:51980859-51980918	chr6:51962549-52296645_18310	chr6	51980859	-0.084023
chr6:51980909-51980968	chr6:51962549-52296645_18360	chr6	51980909	0.420421
chr6:51980959-51981018	chr6:51962549-52296645_18410	chr6	51980959	1.05493
chr6:51981009-51981068	chr6:51962549-52296645_18460	chr6	51981009	0.988983
chr6:51981059-51981118	chr6:51962549-52296645_18510	chr6	51981059	0.936615
chr6:51981109-51981168	chr6:51962549-52296645_18560	chr6	51981109	-0.746055
chr6:51981159-51981218	chr6:51962549-52296645_18610	chr6	51981159	-0.315861
chr6:51981209-51981268	chr6:51962549-52296645_18660	chr6	51981209	-0.254707
chr6:51981259-51981318	chr6:51962549-52296645_18710	chr6	51981259	-0.429553
chr6:51981309-51981368	chr6:51962549-52296645_18760	chr6	51981309	0.655148
chr6:51981359-51981418	chr6:51962549-52296645_18810	chr6	51981359	0.365597
chr6:51981409-51981468	chr6:51962549-52296645_18860	chr6	51981409	0.00259342
chr6:51981459-51981518	chr6:51962549-52296645_18910	chr6	51981459	-0.159562
chr6:51981509-51981568	chr6:51962549-52296645_18960	chr6	51981509	0.371811
chr6:51981559-51981618	chr6:51962549-52296645_19010	chr6	51981559	0.215012
chr6:51981609-51981668	chr6:51962549-52296645_19060	chr6	51981609	-0.506403
chr6:51981659-51981718	chr6:51962549-52296645_19110	chr6	51981659	1.83894
chr6:51981709-51981768	chr6:51962549-52296645_19160	chr6	51981709	-0.0745851
chr6:51981759-51981818	chr6:51962549-52296645_19210	chr6	51981759	1.14235
chr6:51981809-51981868	chr6:51962549-52296645_19260	chr6	51981809	-0.720731
chr6:51981859-51981918	chr6:51962549-52296645_19310	chr6	51981859	-0.910617
chr6:51981909-51981968	chr6:51962549-52296645_19360	chr6	51981909	-0.527002
chr6:51981959-51982018	chr6:51962549-52296645_19410	chr6	51981959	0.0516554
chr6:51982009-51982068	chr6:51962549-52296645_19460	chr6	51982009	-0.272685
chr6:51982059-51982118	chr6:51962549-52296645_19510	chr6	51982059	0.32858
chr6:51982109-51982168	chr6:51962549-52296645_19560	chr6	51982109	-0.361279
chr6:51982159-51982218	chr6:51962549-52296645_19610	chr6	51982159	-0.00125597
chr6:51982209-51982268	chr6:51962549-52296645_19660	chr6	51982209	0.152272
chr6:51982259-51982318	chr6:51962549-52296645_19710	chr6	51982259	0.570183
chr6:51982309-51982368	chr6:51962549-52296645_19760	chr6	51982309	0.327982
chr6:51982359-51982418	chr6:51962549-52296645_19810	chr6	51982359	0.0955251
chr6:51982409-51982468	chr6:51962549-52296645_19860	chr6	51982409	0.452705
chr6:51982459-51982518	chr6:51962549-52296645_19910	chr6	51982459	-0.00924543
chr6:51982509-51982568	chr6:51962549-52296645_19960	chr6	51982509	1.37895
chr6:51982559-51982618	chr6:51962549-52296645_20010	chr6	51982559	0.384228
chr6:51982609-51982668	chr6:51962549-52296645_20060	chr6	51982609	-0.126809
chr6:51982659-51982718	chr6:51962549-52296645_20110	chr6	51982659	-0.343954
chr6:51982709-51982768	chr6:51962549-52296645_20160	chr6	51982709	1.40354
chr6:51982759-51982818	chr6:51962549-52296645_20210	chr6	51982759	-0.921441
chr6:51982809-51982868	chr6:51962549-52296645_20260	chr6	51982809	-0.386076
chr6:51982859-51982918	chr6:51962549-52296645_20310	chr6	51982859	-0.703919
chr6:51982999-51983058	chr6:51962549-52296645_20450	chr6	51982999	0.527399
chr6:51983009-51983068	chr6:51962549-52296645_20460	chr6	51983009	0.361619
chr6:51983059-51983118	chr6:51962549-52296645_20510	chr6	51983059	0.301186
chr6:51983109-51983168	chr6:51962549-52296645_20560	chr6	51983109	-1.1264
chr6:51983309-51983368	chr6:51962549-52296645_20760	chr6	51983309	-0.509724
chr6:51983359-51983418	chr6:51962549-52296645_20810	chr6	51983359	-0.551803
chr6:51983409-51983468	chr6:51962549-52296645_20860	chr6	51983409	0.328272
chr6:51983459-51983518	chr6:51962549-52296645_20910	chr6	51983459	-0.809796
chr6:51983509-51983568	chr6:51962549-52296645_20960	chr6	51983509	1.66938
chr6:51983559-51983618	chr6:51962549-52296645_21010	chr6	51983559	-0.424263
chr6:51983939-51983998	chr6:51962549-52296645_21390	chr6	51983939	0.19886
chr6:51983959-51984018	chr6:51962549-52296645_21410	chr6	51983959	0.39943
chr6:51984189-51984248	chr6:51962549-52296645_21640	chr6	51984189	0.240456
chr6:51984209-51984268	chr6:51962549-52296645_21660	chr6	51984209	0.409703
chr6:51984259-51984318	chr6:51962549-52296645_21710	chr6	51984259	0.383951
chr6:51984309-51984368	chr6:51962549-52296645_21760	chr6	51984309	-1.74034
chr6:51984429-51984488	chr6:51962549-52296645_21880	chr6	51984429	0.0114521
chr6:51984879-51984938	chr6:51962549-52296645_22330	chr6	51984879	-0.183119
chr6:51984909-51984968	chr6:51962549-52296645_22360	chr6	51984909	0.28971
chr6:51984959-51985018	chr6:51962549-52296645_22410	chr6	51984959	0.746725
chr6:51985009-51985068	chr6:51962549-52296645_22460	chr6	51985009	-0.0473368
chr6:51985059-51985118	chr6:51962549-52296645_22510	chr6	51985059	0.074142
chr6:51985109-51985168	chr6:51962549-52296645_22560	chr6	51985109	-0.683207
chr6:51985159-51985218	chr6:51962549-52296645_22610	chr6	51985159	-0.44892
chr6:51985209-51985268	chr6:51962549-52296645_22660	chr6	51985209	-0.654495
chr6:51985259-51985318	chr6:51962549-52296645_22710	chr6	51985259	-0.474318
chr6:51985309-51985368	chr6:51962549-52296645_22760	chr6	51985309	-1.01533
chr6:51985359-51985418	chr6:51962549-52296645_22810	chr6	51985359	-0.872092
chr6:51985409-51985468	chr6:51962549-52296645_22860	chr6	51985409	-0.859714
chr6:51985459-51985518	chr6:51962549-52296645_22910	chr6	51985459	-0.837003
chr6:51985509-51985568	chr6:51962549-52296645_22960	chr6	51985509	0.386928
chr6:51985559-51985618	chr6:51962549-52296645_23010	chr6	51985559	-0.203737
chr6:51985609-51985668	chr6:51962549-52296645_23060	chr6	51985609	-0.237549
chr6:51985659-51985718	chr6:51962549-52296645_23110	chr6	51985659	-1.77632
chr6:51985809-51985868	chr6:51962549-52296645_23260	chr6	51985809	-0.178458
chr6:51985859-51985918	chr6:51962549-52296645_23310	chr6	51985859	0.418129
chr6:51985909-51985968	chr6:51962549-52296645_23360	chr6	51985909	0.840987
chr6:51985959-51986018	chr6:51962549-52296645_23410	chr6	51985959	0.759018
chr6:51986009-51986068	chr6:51962549-52296645_23460	chr6	51986009	1.09772
chr6:51986449-51986508	chr6:51962549-52296645_23900	chr6	51986449	-0.609497
chr6:51986459-51986518	chr6:51962549-52296645_23910	chr6	51986459	-0.461821
chr6:51986509-51986568	chr6:51962549-52296645_23960	chr6	51986509	-0.749277
chr6:51986559-51986618	chr6:51962549-52296645_24010	chr6	51986559	-0.0679354
chr6:51986609-51986668	chr6:51962549-52296645_24060	chr6	51986609	1.49886
chr6:51986899-51986958	chr6:51962549-52296645_24350	chr6	51986899	-0.580628
chr6:51986909-51986968	chr6:51962549-52296645_24360	chr6	51986909	-0.349306
chr6:51986959-51987018	chr6:51962549-52296645_24410	chr6	51986959	-0.0852259
chr6:51987009-51987068	chr6:51962549-52296645_24460	chr6	51987009	0.0773619
chr6:51987059-51987118	chr6:51962549-52296645_24510	chr6	51987059	0.133951
chr6:51987109-51987168	chr6:51962549-52296645_24560	chr6	51987109	-0.580113
chr6:51987159-51987218	chr6:51962549-52296645_24610	chr6	51987159	0.5512
chr6:51987209-51987268	chr6:51962549-52296645_24660	chr6	51987209	0.0236567
chr6:51987259-51987318	chr6:51962549-52296645_24710	chr6	51987259	0.682921
chr6:51987309-51987368	chr6:51962549-52296645_24760	chr6	51987309	1.15898
chr6:51987359-51987418	chr6:51962549-52296645_24810	chr6	51987359	0.210754
chr6:51987409-51987468	chr6:51962549-52296645_24860	chr6	51987409	-0.364864
chr6:51987459-51987518	chr6:51962549-52296645_24910	chr6	51987459	0.919151
chr6:51987509-51987568	chr6:51962549-52296645_24960	chr6	51987509	0.0263291
chr6:51987559-51987618	chr6:51962549-52296645_25010	chr6	51987559	-0.648348
chr6:51987609-51987668	chr6:51962549-52296645_25060	chr6	51987609	-0.417722
chr6:51987729-51987788	chr6:51962549-52296645_25180	chr6	51987729	0.44112
chr6:51987759-51987818	chr6:51962549-52296645_25210	chr6	51987759	1.30946
chr6:51987809-51987868	chr6:51962549-52296645_25260	chr6	51987809	0.283551
chr6:51988849-51988908	chr6:51962549-52296645_26300	chr6	51988849	0.90209
chr6:51988859-51988918	chr6:51962549-52296645_26310	chr6	51988859	0.928985
chr6:51988909-51988968	chr6:51962549-52296645_26360	chr6	51988909	-0.319842
chr6:51988959-51989018	chr6:51962549-52296645_26410	chr6	51988959	-0.147154
chr6:51989009-51989068	chr6:51962549-52296645_26460	chr6	51989009	0.803129
chr6:51989059-51989118	chr6:51962549-52296645_26510	chr6	51989059	-0.343357
chr6:51989169-51989228	chr6:51962549-52296645_26620	chr6	51989169	-0.275223
chr6:51989209-51989268	chr6:51962549-52296645_26660	chr6	51989209	0.509871
chr6:51989259-51989318	chr6:51962549-52296645_26710	chr6	51989259	-0.645292
chr6:51989479-51989538	chr6:51962549-52296645_26930	chr6	51989479	0.11101
chr6:51989509-51989568	chr6:51962549-52296645_26960	chr6	51989509	0.859674
chr6:51989559-51989618	chr6:51962549-52296645_27010	chr6	51989559	-0.240263
chr6:51989879-51989938	chr6:51962549-52296645_27330	chr6	51989879	-0.79046
chr6:51989909-51989968	chr6:51962549-52296645_27360	chr6	51989909	-0.64788
chr6:51989959-51990018	chr6:51962549-52296645_27410	chr6	51989959	-1.13455
chr6:51991499-51991558	chr6:51962549-52296645_28950	chr6	51991499	-0.333373
chr6:51991509-51991568	chr6:51962549-52296645_28960	chr6	51991509	-0.525665
chr6:51991559-51991618	chr6:51962549-52296645_29010	chr6	51991559	-0.402014
chr6:51991609-51991668	chr6:51962549-52296645_29060	chr6	51991609	-1.62592
chr6:51991659-51991718	chr6:51962549-52296645_29110	chr6	51991659	-0.647227
chr6:51991709-51991768	chr6:51962549-52296645_29160	chr6	51991709	-0.305392
chr6:51991759-51991818	chr6:51962549-52296645_29210	chr6	51991759	-0.831326
chr6:51991809-51991868	chr6:51962549-52296645_29260	chr6	51991809	-0.559566
chr6:51991859-51991918	chr6:51962549-52296645_29310	chr6	51991859	-0.625577
chr6:51991909-51991968	chr6:51962549-52296645_29360	chr6	51991909	0.130719
chr6:51991959-51992018	chr6:51962549-52296645_29410	chr6	51991959	-0.24725
chr6:51992049-51992108	chr6:51962549-52296645_29500	chr6	51992049	-1.36955
chr6:51992059-51992118	chr6:51962549-52296645_29510	chr6	51992059	-1.77276
chr6:51992109-51992168	chr6:51962549-52296645_29560	chr6	51992109	-1.01973
chr6:51992159-51992218	chr6:51962549-52296645_29610	chr6	51992159	-0.693981
chr6:51992209-51992268	chr6:51962549-52296645_29660	chr6	51992209	-1.17052
chr6:51992259-51992318	chr6:51962549-52296645_29710	chr6	51992259	-1.15643
chr6:51992309-51992368	chr6:51962549-52296645_29760	chr6	51992309	-0.602833
chr6:51992359-51992418	chr6:51962549-52296645_29810	chr6	51992359	-0.08826
chr6:51992409-51992468	chr6:51962549-52296645_29860	chr6	51992409	-0.0771195
chr6:51992459-51992518	chr6:51962549-52296645_29910	chr6	51992459	-0.0546224
chr6:51992529-51992588	chr6:51962549-52296645_29980	chr6	51992529	1.41544
chr6:51992559-51992618	chr6:51962549-52296645_30010	chr6	51992559	0.249583
chr6:51992609-51992668	chr6:51962549-52296645_30060	chr6	51992609	-0.0359927
chr6:51992659-51992718	chr6:51962549-52296645_30110	chr6	51992659	0.826252
chr6:51992709-51992768	chr6:51962549-52296645_30160	chr6	51992709	0.815619
chr6:51992759-51992818	chr6:51962549-52296645_30210	chr6	51992759	-1.15913
chr6:51992809-51992868	chr6:51962549-52296645_30260	chr6	51992809	-0.785148
chr6:51992859-51992918	chr6:51962549-52296645_30310	chr6	51992859	-0.256088
chr6:51992909-51992968	chr6:51962549-52296645_30360	chr6	51992909	0.735489
chr6:51993229-51993288	chr6:51962549-52296645_30680	chr6	51993229	-0.784584
chr6:51993259-51993318	chr6:51962549-52296645_30710	chr6	51993259	-0.816347
chr6:51993349-51993408	chr6:51962549-52296645_30800	chr6	51993349	-0.0826134
chr6:51993359-51993418	chr6:51962549-52296645_30810	chr6	51993359	0.0923122
chr6:51993409-51993468	chr6:51962549-52296645_30860	chr6	51993409	-1.74722
chr6:51993459-51993518	chr6:51962549-52296645_30910	chr6	51993459	-0.660166
chr6:51993509-51993568	chr6:51962549-52296645_30960	chr6	51993509	-0.556321
chr6:51993559-51993618	chr6:51962549-52296645_31010	chr6	51993559	-0.224885
chr6:51993639-51993698	chr6:51962549-52296645_31090	chr6	51993639	0.632217
chr6:51993659-51993718	chr6:51962549-52296645_31110	chr6	51993659	-0.320921
chr6:51993709-51993768	chr6:51962549-52296645_31160	chr6	51993709	0.598111
chr6:51993819-51993878	chr6:51962549-52296645_31270	chr6	51993819	0.776611
chr6:51993859-51993918	chr6:51962549-52296645_31310	chr6	51993859	0.114233
chr6:51994929-51994988	chr6:51962549-52296645_32380	chr6	51994929	0.212371
chr6:51994959-51995018	chr6:51962549-52296645_32410	chr6	51994959	-0.356749
chr6:51995309-51995368	chr6:51962549-52296645_32760	chr6	51995309	-0.850761
chr6:51995919-51995978	chr6:51962549-52296645_33370	chr6	51995919	0.854499
chr6:51995999-51996058	chr6:51962549-52296645_33450	chr6	51995999	0.464806
chr6:51996119-51996178	chr6:51962549-52296645_33570	chr6	51996119	0.386024
chr6:51996159-51996218	chr6:51962549-52296645_33610	chr6	51996159	1.58981
chr6:51996209-51996268	chr6:51962549-52296645_33660	chr6	51996209	0.205897
chr6:51996259-51996318	chr6:51962549-52296645_33710	chr6	51996259	1.16786
chr6:51996309-51996368	chr6:51962549-52296645_33760	chr6	51996309	0.239973
chr6:51996509-51996568	chr6:51962549-52296645_33960	chr6	51996509	-0.211207
chr6:51996559-51996618	chr6:51962549-52296645_34010	chr6	51996559	1.19493
chr6:51996609-51996668	chr6:51962549-52296645_34060	chr6	51996609	0.24015
chr6:51996659-51996718	chr6:51962549-52296645_34110	chr6	51996659	-0.324031
chr6:51996709-51996768	chr6:51962549-52296645_34160	chr6	51996709	-0.0754272
chr6:51996759-51996818	chr6:51962549-52296645_34210	chr6	51996759	-0.649127
chr6:51996809-51996868	chr6:51962549-52296645_34260	chr6	51996809	-0.357547
chr6:51996909-51996968	chr6:51962549-52296645_34360	chr6	51996909	-0.717512
chr6:51996959-51997018	chr6:51962549-52296645_34410	chr6	51996959	-0.521833
chr6:51997009-51997068	chr6:51962549-52296645_34460	chr6	51997009	-0.941344
chr6:51997059-51997118	chr6:51962549-52296645_34510	chr6	51997059	-0.814578
chr6:51997129-51997188	chr6:51962549-52296645_34580	chr6	51997129	-0.576546
chr6:51997159-51997218	chr6:51962549-52296645_34610	chr6	51997159	0.532519
chr6:51997209-51997268	chr6:51962549-52296645_34660	chr6	51997209	-1.15643
chr6:51997259-51997318	chr6:51962549-52296645_34710	chr6	51997259	-0.381429
chr6:51997309-51997368	chr6:51962549-52296645_34760	chr6	51997309	-0.362882
chr6:51997359-51997418	chr6:51962549-52296645_34810	chr6	51997359	-0.518441
chr6:51997409-51997468	chr6:51962549-52296645_34860	chr6	51997409	0.436523
chr6:51997459-51997518	chr6:51962549-52296645_34910	chr6	51997459	-0.454582
chr6:51997509-51997568	chr6:51962549-52296645_34960	chr6	51997509	1.10742
chr6:51997609-51997668	chr6:51962549-52296645_35060	chr6	51997609	0.841671
chr6:51997659-51997718	chr6:51962549-52296645_35110	chr6	51997659	-0.750893
chr6:51997709-51997768	chr6:51962549-52296645_35160	chr6	51997709	0.162206
chr6:51998229-51998288	chr6:51962549-52296645_35680	chr6	51998229	-0.0118469
chr6:51999199-51999258	chr6:51962549-52296645_36650	chr6	51999199	-1.64723
chr6:51999209-51999268	chr6:51962549-52296645_36660	chr6	51999209	-1.72569
chr6:51999259-51999318	chr6:51962549-52296645_36710	chr6	51999259	-1.13889
chr6:51999309-51999368	chr6:51962549-52296645_36760	chr6	51999309	-1.10932
chr6:51999359-51999418	chr6:51962549-52296645_36810	chr6	51999359	-1.31999
chr6:51999409-51999468	chr6:51962549-52296645_36860	chr6	51999409	-0.543939
chr6:51999459-51999518	chr6:51962549-52296645_36910	chr6	51999459	0.311775
chr6:51999509-51999568	chr6:51962549-52296645_36960	chr6	51999509	-0.182778
chr6:51999559-51999618	chr6:51962549-52296645_37010	chr6	51999559	0.353009
chr6:51999609-51999668	chr6:51962549-52296645_37060	chr6	51999609	-0.525665
chr6:51999659-51999718	chr6:51962549-52296645_37110	chr6	51999659	0.596798
chr6:51999939-51999998	chr6:51962549-52296645_37390	chr6	51999939	-0.410188
chr6:51999959-52000018	chr6:51962549-52296645_37410	chr6	51999959	0.124914
chr6:52000009-52000068	chr6:51962549-52296645_37460	chr6	52000009	-0.743432
chr6:52000059-52000118	chr6:51962549-52296645_37510	chr6	52000059	-0.557745
chr6:52000109-52000168	chr6:51962549-52296645_37560	chr6	52000109	0.353009
chr6:52000159-52000218	chr6:51962549-52296645_37610	chr6	52000159	-0.369924
chr6:52000209-52000268	chr6:51962549-52296645_37660	chr6	52000209	0.368903
chr6:52000259-52000318	chr6:51962549-52296645_37710	chr6	52000259	0.354948
chr6:52000309-52000368	chr6:51962549-52296645_37760	chr6	52000309	-0.489967
chr6:52000359-52000418	chr6:51962549-52296645_37810	chr6	52000359	-0.41742
chr6:52000409-52000468	chr6:51962549-52296645_37860	chr6	52000409	0.103667
chr6:52000459-52000518	chr6:51962549-52296645_37910	chr6	52000459	-0.622134
chr6:52000509-52000568	chr6:51962549-52296645_37960	chr6	52000509	-0.212249
chr6:52000559-52000618	chr6:51962549-52296645_38010	chr6	52000559	0.64426
chr6:52000609-52000668	chr6:51962549-52296645_38060	chr6	52000609	-0.813253
chr6:52000659-52000718	chr6:51962549-52296645_38110	chr6	52000659	0.84523
chr6:52000709-52000768	chr6:51962549-52296645_38160	chr6	52000709	-0.887767
chr6:52000759-52000818	chr6:51962549-52296645_38210	chr6	52000759	0.5259
chr6:52000809-52000868	chr6:51962549-52296645_38260	chr6	52000809	-0.258824
chr6:52000859-52000918	chr6:51962549-52296645_38310	chr6	52000859	-0.0810645
chr6:52000909-52000968	chr6:51962549-52296645_38360	chr6	52000909	-0.13717
chr6:52000959-52001018	chr6:51962549-52296645_38410	chr6	52000959	-0.521219
chr6:52001289-52001348	chr6:51962549-52296645_38740	chr6	52001289	-0.432908
chr6:52001309-52001368	chr6:51962549-52296645_38760	chr6	52001309	-0.834686
chr6:52001509-52001568	chr6:51962549-52296645_38960	chr6	52001509	-0.531494
chr6:52001559-52001618	chr6:51962549-52296645_39010	chr6	52001559	0.0171585
chr6:52001609-52001668	chr6:51962549-52296645_39060	chr6	52001609	-1.07139
chr6:52001659-52001718	chr6:51962549-52296645_39110	chr6	52001659	-0.875411
chr6:52001709-52001768	chr6:51962549-52296645_39160	chr6	52001709	-0.802506
chr6:52001759-52001818	chr6:51962549-52296645_39210	chr6	52001759	-0.514885
chr6:52002379-52002438	chr6:51962549-52296645_39830	chr6	52002379	-0.724297
chr6:52002409-52002468	chr6:51962549-52296645_39860	chr6	52002409	-0.398013
chr6:52002609-52002668	chr6:51962549-52296645_40060	chr6	52002609	-0.120681
chr6:52002659-52002718	chr6:51962549-52296645_40110	chr6	52002659	0.964557
chr6:52002709-52002768	chr6:51962549-52296645_40160	chr6	52002709	0.317286
chr6:52002759-52002818	chr6:51962549-52296645_40210	chr6	52002759	0.833965
chr6:52002809-52002868	chr6:51962549-52296645_40260	chr6	52002809	-0.433231
chr6:52002859-52002918	chr6:51962549-52296645_40310	chr6	52002859	-0.276999
chr6:52002909-52002968	chr6:51962549-52296645_40360	chr6	52002909	-0.40206
chr6:52002959-52003018	chr6:51962549-52296645_40410	chr6	52002959	-0.301935
chr6:52003009-52003068	chr6:51962549-52296645_40460	chr6	52003009	0.799029
chr6:52003249-52003308	chr6:51962549-52296645_40700	chr6	52003249	-0.372468
chr6:52003259-52003318	chr6:51962549-52296645_40710	chr6	52003259	-0.52357
chr6:52003309-52003368	chr6:51962549-52296645_40760	chr6	52003309	-0.610487
chr6:52003379-52003438	chr6:51962549-52296645_40830	chr6	52003379	0.025911
chr6:52003409-52003468	chr6:51962549-52296645_40860	chr6	52003409	-1.27079
chr6:52003459-52003518	chr6:51962549-52296645_40910	chr6	52003459	-1.3536
chr6:52003509-52003568	chr6:51962549-52296645_40960	chr6	52003509	0.0672363
chr6:52003579-52003638	chr6:51962549-52296645_41030	chr6	52003579	0.790156
chr6:52003609-52003668	chr6:51962549-52296645_41060	chr6	52003609	0.691756
chr6:52003659-52003718	chr6:51962549-52296645_41110	chr6	52003659	-0.063598
chr6:52003709-52003768	chr6:51962549-52296645_41160	chr6	52003709	-0.199828
chr6:52003759-52003818	chr6:51962549-52296645_41210	chr6	52003759	0.532453
chr6:52003809-52003868	chr6:51962549-52296645_41260	chr6	52003809	-0.140581
chr6:52003859-52003918	chr6:51962549-52296645_41310	chr6	52003859	-0.843148
chr6:52003909-52003968	chr6:51962549-52296645_41360	chr6	52003909	0.0240955
chr6:52003959-52004018	chr6:51962549-52296645_41410	chr6	52003959	-0.502447
chr6:52004009-52004068	chr6:51962549-52296645_41460	chr6	52004009	-0.275346
chr6:52004059-52004118	chr6:51962549-52296645_41510	chr6	52004059	-0.114056
chr6:52004109-52004168	chr6:51962549-52296645_41560	chr6	52004109	1.03607
chr6:52004159-52004218	chr6:51962549-52296645_41610	chr6	52004159	-0.792436
chr6:52004209-52004268	chr6:51962549-52296645_41660	chr6	52004209	-0.432908
chr6:52004259-52004318	chr6:51962549-52296645_41710	chr6	52004259	-0.741161
chr6:52004309-52004368	chr6:51962549-52296645_41760	chr6	52004309	0.800471
chr6:52004359-52004418	chr6:51962549-52296645_41810	chr6	52004359	-0.333837
chr6:52004409-52004468	chr6:51962549-52296645_41860	chr6	52004409	-0.330318
chr6:52004459-52004518	chr6:51962549-52296645_41910	chr6	52004459	-0.0749632
chr6:52004509-52004568	chr6:51962549-52296645_41960	chr6	52004509	-0.565219
chr6:52004559-52004618	chr6:51962549-52296645_42010	chr6	52004559	-0.438838
chr6:52004609-52004668	chr6:51962549-52296645_42060	chr6	52004609	-0.397053
chr6:52004659-52004718	chr6:51962549-52296645_42110	chr6	52004659	-0.447802
chr6:52004709-52004768	chr6:51962549-52296645_42160	chr6	52004709	-0.633771
chr6:52004759-52004818	chr6:51962549-52296645_42210	chr6	52004759	0.541983
chr6:52004809-52004868	chr6:51962549-52296645_42260	chr6	52004809	-0.4969
chr6:52004859-52004918	chr6:51962549-52296645_42310	chr6	52004859	-0.651196
chr6:52004909-52004968	chr6:51962549-52296645_42360	chr6	52004909	-1.41019
chr6:52004959-52005018	chr6:51962549-52296645_42410	chr6	52004959	0.397167
chr6:52005059-52005118	chr6:51962549-52296645_42510	chr6	52005059	0.447258
chr6:52005329-52005388	chr6:51962549-52296645_42780	chr6	52005329	0.313054
chr6:52005359-52005418	chr6:51962549-52296645_42810	chr6	52005359	0.427844
chr6:52005409-52005468	chr6:51962549-52296645_42860	chr6	52005409	-0.100504
chr6:52005469-52005528	chr6:51962549-52296645_42920	chr6	52005469	-1.4773
chr6:52005589-52005648	chr6:51962549-52296645_43040	chr6	52005589	0.138249
chr6:52005609-52005668	chr6:51962549-52296645_43060	chr6	52005609	-0.376241
chr6:52005659-52005718	chr6:51962549-52296645_43110	chr6	52005659	0.0553592
chr6:52005709-52005768	chr6:51962549-52296645_43160	chr6	52005709	-0.0118569
chr6:52005759-52005818	chr6:51962549-52296645_43210	chr6	52005759	-0.720383
chr6:52005809-52005868	chr6:51962549-52296645_43260	chr6	52005809	0.00971515
chr6:52005859-52005918	chr6:51962549-52296645_43310	chr6	52005859	-0.531204
chr6:52005909-52005968	chr6:51962549-52296645_43360	chr6	52005909	-1.1878
chr6:52006289-52006348	chr6:51962549-52296645_43740	chr6	52006289	0.0294748
chr6:52006329-52006388	chr6:51962549-52296645_43780	chr6	52006329	0.120438
chr6:52006359-52006418	chr6:51962549-52296645_43810	chr6	52006359	0.0117161
chr6:52006409-52006468	chr6:51962549-52296645_43860	chr6	52006409	-0.357077
chr6:52007039-52007098	chr6:51962549-52296645_44490	chr6	52007039	0.084793
chr6:52007059-52007118	chr6:51962549-52296645_44510	chr6	52007059	0.386382
chr6:52007109-52007168	chr6:51962549-52296645_44560	chr6	52007109	-0.123593
chr6:52007159-52007218	chr6:51962549-52296645_44610	chr6	52007159	0.0958327
chr6:52007209-52007268	chr6:51962549-52296645_44660	chr6	52007209	0.36979
chr6:52007339-52007398	chr6:51962549-52296645_44790	chr6	52007339	0.303944
chr6:52007359-52007418	chr6:51962549-52296645_44810	chr6	52007359	0.100774
chr6:52007409-52007468	chr6:51962549-52296645_44860	chr6	52007409	0.249387
chr6:52007459-52007518	chr6:51962549-52296645_44910	chr6	52007459	0.525341
chr6:52007509-52007568	chr6:51962549-52296645_44960	chr6	52007509	0.250281
chr6:52007559-52007618	chr6:51962549-52296645_45010	chr6	52007559	0.355347
chr6:52007639-52007698	chr6:51962549-52296645_45090	chr6	52007639	-0.474894
chr6:52007659-52007718	chr6:51962549-52296645_45110	chr6	52007659	-0.499239
chr6:52007709-52007768	chr6:51962549-52296645_45160	chr6	52007709	-0.201871
chr6:52007759-52007818	chr6:51962549-52296645_45210	chr6	52007759	0.618166
chr6:52007809-52007868	chr6:51962549-52296645_45260	chr6	52007809	-0.122976
chr6:52007909-52007968	chr6:51962549-52296645_45360	chr6	52007909	1.47734
chr6:52007959-52008018	chr6:51962549-52296645_45410	chr6	52007959	0.646047
chr6:52008009-52008068	chr6:51962549-52296645_45460	chr6	52008009	0.470019
chr6:52008059-52008118	chr6:51962549-52296645_45510	chr6	52008059	-0.395081
chr6:52008109-52008168	chr6:51962549-52296645_45560	chr6	52008109	-0.261666
chr6:52008159-52008218	chr6:51962549-52296645_45610	chr6	52008159	0.409991
chr6:52008209-52008268	chr6:51962549-52296645_45660	chr6	52008209	-0.172028
chr6:52008259-52008318	chr6:51962549-52296645_45710	chr6	52008259	0.11249
chr6:52008309-52008368	chr6:51962549-52296645_45760	chr6	52008309	-0.279484
chr6:52008359-52008418	chr6:51962549-52296645_45810	chr6	52008359	-0.39001
chr6:52008409-52008468	chr6:51962549-52296645_45860	chr6	52008409	-1.80098
chr6:52008459-52008518	chr6:51962549-52296645_45910	chr6	52008459	-0.969616
chr6:52008509-52008568	chr6:51962549-52296645_45960	chr6	52008509	-1.05969
chr6:52008559-52008618	chr6:51962549-52296645_46010	chr6	52008559	0.448365
chr6:52008609-52008668	chr6:51962549-52296645_46060	chr6	52008609	1.59069
chr6:52008659-52008718	chr6:51962549-52296645_46110	chr6	52008659	-0.352676
chr6:52008709-52008768	chr6:51962549-52296645_46160	chr6	52008709	0.379245
chr6:52008979-52009038	chr6:51962549-52296645_46430	chr6	52008979	-0.562191
chr6:52009009-52009068	chr6:51962549-52296645_46460	chr6	52009009	1.22627
chr6:52009059-52009118	chr6:51962549-52296645_46510	chr6	52009059	0.162997
chr6:52009109-52009168	chr6:51962549-52296645_46560	chr6	52009109	-0.00419574
chr6:52009159-52009218	chr6:51962549-52296645_46610	chr6	52009159	-1.05303
chr6:52009209-52009268	chr6:51962549-52296645_46660	chr6	52009209	-1.12068
chr6:52009259-52009318	chr6:51962549-52296645_46710	chr6	52009259	-0.495797
chr6:52009309-52009368	chr6:51962549-52296645_46760	chr6	52009309	0.242908
chr6:52009359-52009418	chr6:51962549-52296645_46810	chr6	52009359	-0.207096
chr6:52009439-52009498	chr6:51962549-52296645_46890	chr6	52009439	-0.728364
chr6:52009459-52009518	chr6:51962549-52296645_46910	chr6	52009459	-0.0762874
chr6:52009509-52009568	chr6:51962549-52296645_46960	chr6	52009509	0.252777
chr6:52009559-52009618	chr6:51962549-52296645_47010	chr6	52009559	0.730763
chr6:52009609-52009668	chr6:51962549-52296645_47060	chr6	52009609	0.475856
chr6:52009659-52009718	chr6:51962549-52296645_47110	chr6	52009659	0.420457
chr6:52009709-52009768	chr6:51962549-52296645_47160	chr6	52009709	0.371172
chr6:52009759-52009818	chr6:51962549-52296645_47210	chr6	52009759	1.08137
chr6:52009809-52009868	chr6:51962549-52296645_47260	chr6	52009809	1.20569
chr6:52009859-52009918	chr6:51962549-52296645_47310	chr6	52009859	-0.198684
chr6:52009909-52009968	chr6:51962549-52296645_47360	chr6	52009909	0.245981
chr6:52010309-52010368	chr6:51962549-52296645_47760	chr6	52010309	-0.498374
chr6:52010359-52010418	chr6:51962549-52296645_47810	chr6	52010359	0.43392
chr6:52010409-52010468	chr6:51962549-52296645_47860	chr6	52010409	-0.282907
chr6:52010459-52010518	chr6:51962549-52296645_47910	chr6	52010459	0.523924
chr6:52010509-52010568	chr6:51962549-52296645_47960	chr6	52010509	0.521281
chr6:52010559-52010618	chr6:51962549-52296645_48010	chr6	52010559	0.013136
chr6:52010609-52010668	chr6:51962549-52296645_48060	chr6	52010609	0.253691
chr6:52010659-52010718	chr6:51962549-52296645_48110	chr6	52010659	0.0680207
chr6:52010709-52010768	chr6:51962549-52296645_48160	chr6	52010709	0.00979014
chr6:52010759-52010818	chr6:51962549-52296645_48210	chr6	52010759	0.241117
chr6:52010809-52010868	chr6:51962549-52296645_48260	chr6	52010809	1.7975
chr6:52010859-52010918	chr6:51962549-52296645_48310	chr6	52010859	0.217003
chr6:52010909-52010968	chr6:51962549-52296645_48360	chr6	52010909	0.367419
chr6:52010959-52011018	chr6:51962549-52296645_48410	chr6	52010959	-0.00504664
chr6:52011009-52011068	chr6:51962549-52296645_48460	chr6	52011009	0.0627478
chr6:52011059-52011118	chr6:51962549-52296645_48510	chr6	52011059	0.300648
chr6:52011209-52011268	chr6:51962549-52296645_48660	chr6	52011209	0.581147
chr6:52011259-52011318	chr6:51962549-52296645_48710	chr6	52011259	0.29947
chr6:52011309-52011368	chr6:51962549-52296645_48760	chr6	52011309	-0.0123652
chr6:52011359-52011418	chr6:51962549-52296645_48810	chr6	52011359	0.156757
chr6:52011409-52011468	chr6:51962549-52296645_48860	chr6	52011409	0.91174
chr6:52011459-52011518	chr6:51962549-52296645_48910	chr6	52011459	-0.292537
chr6:52011509-52011568	chr6:51962549-52296645_48960	chr6	52011509	-0.134294
chr6:52011559-52011618	chr6:51962549-52296645_49010	chr6	52011559	-0.49265
chr6:52011609-52011668	chr6:51962549-52296645_49060	chr6	52011609	0.548815
chr6:52011659-52011718	chr6:51962549-52296645_49110	chr6	52011659	0.0505677
chr6:52011709-52011768	chr6:51962549-52296645_49160	chr6	52011709	-0.140456
chr6:52011759-52011818	chr6:51962549-52296645_49210	chr6	52011759	-0.0125957
chr6:52011809-52011868	chr6:51962549-52296645_49260	chr6	52011809	0.153079
chr6:52011859-52011918	chr6:51962549-52296645_49310	chr6	52011859	0.383144
chr6:52011909-52011968	chr6:51962549-52296645_49360	chr6	52011909	-0.0306493
chr6:52011959-52012018	chr6:51962549-52296645_49410	chr6	52011959	-0.464344
chr6:52012009-52012068	chr6:51962549-52296645_49460	chr6	52012009	1.18436
chr6:52012059-52012118	chr6:51962549-52296645_49510	chr6	52012059	0.266023
chr6:52012109-52012168	chr6:51962549-52296645_49560	chr6	52012109	0.0136196
chr6:52012159-52012218	chr6:51962549-52296645_49610	chr6	52012159	-0.138886
chr6:52012209-52012268	chr6:51962549-52296645_49660	chr6	52012209	-0.331237
chr6:52012259-52012318	chr6:51962549-52296645_49710	chr6	52012259	1.2668
chr6:52012309-52012368	chr6:51962549-52296645_49760	chr6	52012309	-0.221154
chr6:52012359-52012418	chr6:51962549-52296645_49810	chr6	52012359	-0.410188
chr6:52012409-52012468	chr6:51962549-52296645_49860	chr6	52012409	-0.0650526
chr6:52012459-52012518	chr6:51962549-52296645_49910	chr6	52012459	-0.426676
chr6:52012509-52012568	chr6:51962549-52296645_49960	chr6	52012509	0.429172
chr6:52012559-52012618	chr6:51962549-52296645_50010	chr6	52012559	-0.410188
chr6:52012609-52012668	chr6:51962549-52296645_50060	chr6	52012609	-0.249723
chr6:52012659-52012718	chr6:51962549-52296645_50110	chr6	52012659	-0.780936
chr6:52012709-52012768	chr6:51962549-52296645_50160	chr6	52012709	-0.422466
chr6:52013109-52013168	chr6:51962549-52296645_50560	chr6	52013109	0.0411912
chr6:52013529-52013588	chr6:51962549-52296645_50980	chr6	52013529	-0.576198
chr6:52013559-52013618	chr6:51962549-52296645_51010	chr6	52013559	-0.487494
chr6:52013609-52013668	chr6:51962549-52296645_51060	chr6	52013609	0.0851564
chr6:52013659-52013718	chr6:51962549-52296645_51110	chr6	52013659	0.505379
chr6:52013709-52013768	chr6:51962549-52296645_51160	chr6	52013709	1.30708
chr6:52013829-52013888	chr6:51962549-52296645_51280	chr6	52013829	-0.410188
chr6:52013859-52013918	chr6:51962549-52296645_51310	chr6	52013859	0.438518
chr6:52013979-52014038	chr6:51962549-52296645_51430	chr6	52013979	-0.571288
chr6:52014009-52014068	chr6:51962549-52296645_51460	chr6	52014009	-0.481527
chr6:52014059-52014118	chr6:51962549-52296645_51510	chr6	52014059	-0.486539
chr6:52014109-52014168	chr6:51962549-52296645_51560	chr6	52014109	0.140713
chr6:52014159-52014218	chr6:51962549-52296645_51610	chr6	52014159	1.63635
chr6:52014209-52014268	chr6:51962549-52296645_51660	chr6	52014209	0.459751
chr6:52014259-52014318	chr6:51962549-52296645_51710	chr6	52014259	0.285715
chr6:52014309-52014368	chr6:51962549-52296645_51760	chr6	52014309	0.129827
chr6:52014359-52014418	chr6:51962549-52296645_51810	chr6	52014359	-0.0530315
chr6:52014409-52014468	chr6:51962549-52296645_51860	chr6	52014409	0.0665215
chr6:52014459-52014518	chr6:51962549-52296645_51910	chr6	52014459	0.0135491
chr6:52014509-52014568	chr6:51962549-52296645_51960	chr6	52014509	0.616385
chr6:52014559-52014618	chr6:51962549-52296645_52010	chr6	52014559	-0.120032
chr6:52014609-52014668	chr6:51962549-52296645_52060	chr6	52014609	-0.00322391
chr6:52014659-52014718	chr6:51962549-52296645_52110	chr6	52014659	-0.0830234
chr6:52014759-52014818	chr6:51962549-52296645_52210	chr6	52014759	-1.03168
chr6:52014809-52014868	chr6:51962549-52296645_52260	chr6	52014809	0.0843962
chr6:52014859-52014918	chr6:51962549-52296645_52310	chr6	52014859	0.360786
chr6:52014909-52014968	chr6:51962549-52296645_52360	chr6	52014909	-0.227985
chr6:52014959-52015018	chr6:51962549-52296645_52410	chr6	52014959	0.457174
chr6:52015029-52015088	chr6:51962549-52296645_52480	chr6	52015029	0.432965
chr6:52015059-52015118	chr6:51962549-52296645_52510	chr6	52015059	-0.242588
chr6:52015109-52015168	chr6:51962549-52296645_52560	chr6	52015109	-0.760374
chr6:52015159-52015218	chr6:51962549-52296645_52610	chr6	52015159	-0.58364
chr6:52015209-52015268	chr6:51962549-52296645_52660	chr6	52015209	-0.910115
chr6:52015259-52015318	chr6:51962549-52296645_52710	chr6	52015259	-0.340767
chr6:52015309-52015368	chr6:51962549-52296645_52760	chr6	52015309	0.158655
chr6:52015969-52016028	chr6:51962549-52296645_53420	chr6	52015969	-0.801379
chr6:52016009-52016068	chr6:51962549-52296645_53460	chr6	52016009	-1.10763
chr6:52016249-52016308	chr6:51962549-52296645_53700	chr6	52016249	0.403501
chr6:52016259-52016318	chr6:51962549-52296645_53710	chr6	52016259	0.826131
chr6:52016389-52016448	chr6:51962549-52296645_53840	chr6	52016389	-1.09371
chr6:52016409-52016468	chr6:51962549-52296645_53860	chr6	52016409	-0.521219
chr6:52016799-52016858	chr6:51962549-52296645_54250	chr6	52016799	0.373846
chr6:52016809-52016868	chr6:51962549-52296645_54260	chr6	52016809	0.642051
chr6:52016859-52016918	chr6:51962549-52296645_54310	chr6	52016859	-0.254358
chr6:52016909-52016968	chr6:51962549-52296645_54360	chr6	52016909	-0.337053
chr6:52016959-52017018	chr6:51962549-52296645_54410	chr6	52016959	0.0383205
chr6:52017009-52017068	chr6:51962549-52296645_54460	chr6	52017009	-0.570653
chr6:52017059-52017118	chr6:51962549-52296645_54510	chr6	52017059	-0.63814
chr6:52017109-52017168	chr6:51962549-52296645_54560	chr6	52017109	-0.421684
chr6:52017159-52017218	chr6:51962549-52296645_54610	chr6	52017159	-0.501336
chr6:52017209-52017268	chr6:51962549-52296645_54660	chr6	52017209	-0.208554
chr6:52017259-52017318	chr6:51962549-52296645_54710	chr6	52017259	-0.92115
chr6:52017309-52017368	chr6:51962549-52296645_54760	chr6	52017309	-0.708269
chr6:52017359-52017418	chr6:51962549-52296645_54810	chr6	52017359	0.732191
chr6:52017409-52017468	chr6:51962549-52296645_54860	chr6	52017409	1.37117
chr6:52017459-52017518	chr6:51962549-52296645_54910	chr6	52017459	-0.349306
chr6:52017509-52017568	chr6:51962549-52296645_54960	chr6	52017509	-0.249196
chr6:52017559-52017618	chr6:51962549-52296645_55010	chr6	52017559	-0.284657
chr6:52017609-52017668	chr6:51962549-52296645_55060	chr6	52017609	-0.0591671
chr6:52017659-52017718	chr6:51962549-52296645_55110	chr6	52017659	-0.797211
chr6:52017709-52017768	chr6:51962549-52296645_55160	chr6	52017709	-0.273686
chr6:52017759-52017818	chr6:51962549-52296645_55210	chr6	52017759	-0.642362
chr6:52017809-52017868	chr6:51962549-52296645_55260	chr6	52017809	0.64756
chr6:52017859-52017918	chr6:51962549-52296645_55310	chr6	52017859	0.679132
chr6:52017909-52017968	chr6:51962549-52296645_55360	chr6	52017909	-0.351294
chr6:52017959-52018018	chr6:51962549-52296645_55410	chr6	52017959	-1.62169
chr6:52018009-52018068	chr6:51962549-52296645_55460	chr6	52018009	-0.0964339
chr6:52018359-52018418	chr6:51962549-52296645_55810	chr6	52018359	-0.0603489
chr6:52018409-52018468	chr6:51962549-52296645_55860	chr6	52018409	0.514085
chr6:52018459-52018518	chr6:51962549-52296645_55910	chr6	52018459	0.469923
chr6:52018509-52018568	chr6:51962549-52296645_55960	chr6	52018509	-1.06704
chr6:52018559-52018618	chr6:51962549-52296645_56010	chr6	52018559	-0.42757
chr6:52018609-52018668	chr6:51962549-52296645_56060	chr6	52018609	-0.917792
chr6:52018659-52018718	chr6:51962549-52296645_56110	chr6	52018659	-0.0309958
chr6:52018709-52018768	chr6:51962549-52296645_56160	chr6	52018709	0.27933
chr6:52018759-52018818	chr6:51962549-52296645_56210	chr6	52018759	-0.661373
chr6:52018809-52018868	chr6:51962549-52296645_56260	chr6	52018809	0.989309
chr6:52018859-52018918	chr6:51962549-52296645_56310	chr6	52018859	-0.163394
chr6:52018909-52018968	chr6:51962549-52296645_56360	chr6	52018909	-0.735958
chr6:52018959-52019018	chr6:51962549-52296645_56410	chr6	52018959	-1.11251
chr6:52019009-52019068	chr6:51962549-52296645_56460	chr6	52019009	-0.322725
chr6:52019059-52019118	chr6:51962549-52296645_56510	chr6	52019059	-0.875852
chr6:52019109-52019168	chr6:51962549-52296645_56560	chr6	52019109	-0.452008
chr6:52019159-52019218	chr6:51962549-52296645_56610	chr6	52019159	-0.41488
chr6:52019549-52019608	chr6:51962549-52296645_57000	chr6	52019549	-0.546607
chr6:52019559-52019618	chr6:51962549-52296645_57010	chr6	52019559	-0.74899
chr6:52019609-52019668	chr6:51962549-52296645_57060	chr6	52019609	-0.689164
chr6:52019659-52019718	chr6:51962549-52296645_57110	chr6	52019659	-0.317742
chr6:52019709-52019768	chr6:51962549-52296645_57160	chr6	52019709	0.510377
chr6:52019759-52019818	chr6:51962549-52296645_57210	chr6	52019759	-1.24669
chr6:52019809-52019868	chr6:51962549-52296645_57260	chr6	52019809	-0.305851
chr6:52019859-52019918	chr6:51962549-52296645_57310	chr6	52019859	1.32678
chr6:52019909-52019968	chr6:51962549-52296645_57360	chr6	52019909	0.558219
chr6:52020769-52020828	chr6:51962549-52296645_58220	chr6	52020769	0.0947317
chr6:52020809-52020868	chr6:51962549-52296645_58260	chr6	52020809	-0.143402
chr6:52020859-52020918	chr6:51962549-52296645_58310	chr6	52020859	-0.575796
chr6:52020909-52020968	chr6:51962549-52296645_58360	chr6	52020909	-0.0174034
chr6:52021219-52021278	chr6:51962549-52296645_58670	chr6	52021219	-0.402993
chr6:52021579-52021638	chr6:51962549-52296645_59030	chr6	52021579	0.985221
chr6:52021609-52021668	chr6:51962549-52296645_59060	chr6	52021609	-0.0268595
chr6:52021739-52021798	chr6:51962549-52296645_59190	chr6	52021739	0.173877
chr6:52021759-52021818	chr6:51962549-52296645_59210	chr6	52021759	0.382154
chr6:52021999-52022058	chr6:51962549-52296645_59450	chr6	52021999	-3.73212
chr6:52022009-52022068	chr6:51962549-52296645_59460	chr6	52022009	-2.82523
chr6:52023029-52023088	chr6:51962549-52296645_60480	chr6	52023029	-0.375436
chr6:52023059-52023118	chr6:51962549-52296645_60510	chr6	52023059	-0.239824
chr6:52023109-52023168	chr6:51962549-52296645_60560	chr6	52023109	0.688957
chr6:52023479-52023538	chr6:51962549-52296645_60930	chr6	52023479	0.111979
chr6:52023509-52023568	chr6:51962549-52296645_60960	chr6	52023509	0.324288
chr6:52023559-52023618	chr6:51962549-52296645_61010	chr6	52023559	-1.02082
chr6:52023979-52024038	chr6:51962549-52296645_61430	chr6	52023979	-0.580113
chr6:52024009-52024068	chr6:51962549-52296645_61460	chr6	52024009	0.359466
chr6:52024059-52024118	chr6:51962549-52296645_61510	chr6	52024059	0.142353
chr6:52024109-52024168	chr6:51962549-52296645_61560	chr6	52024109	-0.95333
chr6:52024159-52024218	chr6:51962549-52296645_61610	chr6	52024159	-0.69799
chr6:52024919-52024978	chr6:51962549-52296645_62370	chr6	52024919	-0.322725
chr6:52024959-52025018	chr6:51962549-52296645_62410	chr6	52024959	-2.14715
chr6:52025009-52025068	chr6:51962549-52296645_62460	chr6	52025009	-0.525665
chr6:52025059-52025118	chr6:51962549-52296645_62510	chr6	52025059	0.944095
chr6:52025109-52025168	chr6:51962549-52296645_62560	chr6	52025109	-0.35574
chr6:52025159-52025218	chr6:51962549-52296645_62610	chr6	52025159	-0.978849
chr6:52025209-52025268	chr6:51962549-52296645_62660	chr6	52025209	-1.29471
chr6:52025259-52025318	chr6:51962549-52296645_62710	chr6	52025259	-1.85076
chr6:52025309-52025368	chr6:51962549-52296645_62760	chr6	52025309	-0.892505
chr6:52025359-52025418	chr6:51962549-52296645_62810	chr6	52025359	-0.900716
chr6:52025649-52025708	chr6:51962549-52296645_63100	chr6	52025649	-1.627
chr6:52025659-52025718	chr6:51962549-52296645_63110	chr6	52025659	-1.26263
chr6:52025709-52025768	chr6:51962549-52296645_63160	chr6	52025709	0.555046
chr6:52025759-52025818	chr6:51962549-52296645_63210	chr6	52025759	-1.03579
chr6:52025889-52025948	chr6:51962549-52296645_63340	chr6	52025889	-1.57065
chr6:52025909-52025968	chr6:51962549-52296645_63360	chr6	52025909	-0.782157
chr6:52025959-52026018	chr6:51962549-52296645_63410	chr6	52025959	0.00699467
chr6:52026009-52026068	chr6:51962549-52296645_63460	chr6	52026009	0.251736
chr6:52026059-52026118	chr6:51962549-52296645_63510	chr6	52026059	-1.019
chr6:52026159-52026218	chr6:51962549-52296645_63610	chr6	52026159	-1.83469
chr6:52026209-52026268	chr6:51962549-52296645_63660	chr6	52026209	0.667814
chr6:52026259-52026318	chr6:51962549-52296645_63710	chr6	52026259	-1.47432
chr6:52026309-52026368	chr6:51962549-52296645_63760	chr6	52026309	0.040025
chr6:52026359-52026418	chr6:51962549-52296645_63810	chr6	52026359	0.558651
chr6:52026409-52026468	chr6:51962549-52296645_63860	chr6	52026409	-0.602833
chr6:52026459-52026518	chr6:51962549-52296645_63910	chr6	52026459	1.01894
chr6:52026509-52026568	chr6:51962549-52296645_63960	chr6	52026509	0.397167
chr6:52026559-52026618	chr6:51962549-52296645_64010	chr6	52026559	0.734409
chr6:52026609-52026668	chr6:51962549-52296645_64060	chr6	52026609	1.28278
chr6:52026659-52026718	chr6:51962549-52296645_64110	chr6	52026659	-0.101849
chr6:52026709-52026768	chr6:51962549-52296645_64160	chr6	52026709	-0.438695
chr6:52026759-52026818	chr6:51962549-52296645_64210	chr6	52026759	-0.0264327
chr6:52026809-52026868	chr6:51962549-52296645_64260	chr6	52026809	0.808736
chr6:52026859-52026918	chr6:51962549-52296645_64310	chr6	52026859	-0.616049
chr6:52026909-52026968	chr6:51962549-52296645_64360	chr6	52026909	-0.512068
chr6:52026959-52027018	chr6:51962549-52296645_64410	chr6	52026959	-0.85522
chr6:52027009-52027068	chr6:51962549-52296645_64460	chr6	52027009	0.290821
chr6:52027059-52027118	chr6:51962549-52296645_64510	chr6	52027059	0.0670182
chr6:52027109-52027168	chr6:51962549-52296645_64560	chr6	52027109	0.952382
chr6:52027159-52027218	chr6:51962549-52296645_64610	chr6	52027159	-0.183273
chr6:52027209-52027268	chr6:51962549-52296645_64660	chr6	52027209	-0.0764966
chr6:52027259-52027318	chr6:51962549-52296645_64710	chr6	52027259	0.807597
chr6:52027529-52027588	chr6:51962549-52296645_64980	chr6	52027529	1.06249
chr6:52027559-52027618	chr6:51962549-52296645_65010	chr6	52027559	2.17143
chr6:52027609-52027668	chr6:51962549-52296645_65060	chr6	52027609	0.921655
chr6:52027659-52027718	chr6:51962549-52296645_65110	chr6	52027659	-0.533199
chr6:52027709-52027768	chr6:51962549-52296645_65160	chr6	52027709	-1.15964
chr6:52027779-52027838	chr6:51962549-52296645_65230	chr6	52027779	-3.62318
chr6:52027919-52027978	chr6:51962549-52296645_65370	chr6	52027919	-0.252276
chr6:52027959-52028018	chr6:51962549-52296645_65410	chr6	52027959	-0.714582
chr6:52028009-52028068	chr6:51962549-52296645_65460	chr6	52028009	0.432879
chr6:52028059-52028118	chr6:51962549-52296645_65510	chr6	52028059	0.536701
chr6:52028109-52028168	chr6:51962549-52296645_65560	chr6	52028109	-0.210251
chr6:52028159-52028218	chr6:51962549-52296645_65610	chr6	52028159	-0.63548
chr6:52028209-52028268	chr6:51962549-52296645_65660	chr6	52028209	-0.978472
chr6:52028359-52028418	chr6:51962549-52296645_65810	chr6	52028359	0.18885
chr6:52028409-52028468	chr6:51962549-52296645_65860	chr6	52028409	0.144078
chr6:52028459-52028518	chr6:51962549-52296645_65910	chr6	52028459	0.42459
chr6:52028509-52028568	chr6:51962549-52296645_65960	chr6	52028509	0.120327
chr6:52028559-52028618	chr6:51962549-52296645_66010	chr6	52028559	-0.3757
chr6:52028609-52028668	chr6:51962549-52296645_66060	chr6	52028609	-0.240263
chr6:52028659-52028718	chr6:51962549-52296645_66110	chr6	52028659	-0.147154
chr6:52028709-52028768	chr6:51962549-52296645_66160	chr6	52028709	0.183336
chr6:52028759-52028818	chr6:51962549-52296645_66210	chr6	52028759	0.621031
chr6:52028809-52028868	chr6:51962549-52296645_66260	chr6	52028809	-0.0360638
chr6:52028859-52028918	chr6:51962549-52296645_66310	chr6	52028859	-0.837452
chr6:52029029-52029088	chr6:51962549-52296645_66480	chr6	52029029	-0.183912
chr6:52029059-52029118	chr6:51962549-52296645_66510	chr6	52029059	0.551744
chr6:52029109-52029168	chr6:51962549-52296645_66560	chr6	52029109	2.62031
chr6:52029159-52029218	chr6:51962549-52296645_66610	chr6	52029159	0.732351
chr6:52029209-52029268	chr6:51962549-52296645_66660	chr6	52029209	0.879742
chr6:52029309-52029368	chr6:51962549-52296645_66760	chr6	52029309	0.480187
chr6:52029359-52029418	chr6:51962549-52296645_66810	chr6	52029359	-0.780557
chr6:52029409-52029468	chr6:51962549-52296645_66860	chr6	52029409	-1.54345
chr6:52029459-52029518	chr6:51962549-52296645_66910	chr6	52029459	-1.20374
chr6:52029509-52029568	chr6:51962549-52296645_66960	chr6	52029509	-3.49765
chr6:52029559-52029618	chr6:51962549-52296645_67010	chr6	52029559	-0.0812396
chr6:52029609-52029668	chr6:51962549-52296645_67060	chr6	52029609	-1.42236
chr6:52029659-52029718	chr6:51962549-52296645_67110	chr6	52029659	-1.49265
chr6:52029749-52029808	chr6:51962549-52296645_67200	chr6	52029749	-1.55741
chr6:52029759-52029818	chr6:51962549-52296645_67210	chr6	52029759	-1.27848
chr6:52029809-52029868	chr6:51962549-52296645_67260	chr6	52029809	1.08241
chr6:52029859-52029918	chr6:51962549-52296645_67310	chr6	52029859	-0.103527
chr6:52029909-52029968	chr6:51962549-52296645_67360	chr6	52029909	-1.68582
chr6:52030009-52030068	chr6:51962549-52296645_67460	chr6	52030009	-0.709748
chr6:52030299-52030358	chr6:51962549-52296645_67750	chr6	52030299	0.624697
chr6:52030309-52030368	chr6:51962549-52296645_67760	chr6	52030309	0.551547
chr6:52030699-52030758	chr6:51962549-52296645_68150	chr6	52030699	0.454807
chr6:52030809-52030868	chr6:51962549-52296645_68260	chr6	52030809	0.80159
chr6:52031059-52031118	chr6:51962549-52296645_68510	chr6	52031059	-1.47432
chr6:52031159-52031218	chr6:51962549-52296645_68610	chr6	52031159	-1.41019
chr6:52031209-52031268	chr6:51962549-52296645_68660	chr6	52031209	0.88902
chr6:52031259-52031318	chr6:51962549-52296645_68710	chr6	52031259	1.45182
chr6:52031309-52031368	chr6:51962549-52296645_68760	chr6	52031309	1.39091
chr6:52031359-52031418	chr6:51962549-52296645_68810	chr6	52031359	0.246924
chr6:52031409-52031468	chr6:51962549-52296645_68860	chr6	52031409	-0.763069
chr6:52031999-52032058	chr6:51962549-52296645_69450	chr6	52031999	-0.519122
chr6:52032009-52032068	chr6:51962549-52296645_69460	chr6	52032009	-0.389228
chr6:52032059-52032118	chr6:51962549-52296645_69510	chr6	52032059	0.0289235
chr6:52032109-52032168	chr6:51962549-52296645_69560	chr6	52032109	-1.61877
chr6:52032159-52032218	chr6:51962549-52296645_69610	chr6	52032159	-0.114732
chr6:52032209-52032268	chr6:51962549-52296645_69660	chr6	52032209	0.738903
chr6:52032259-52032318	chr6:51962549-52296645_69710	chr6	52032259	-0.330754
chr6:52032309-52032368	chr6:51962549-52296645_69760	chr6	52032309	-0.594613
chr6:52032359-52032418	chr6:51962549-52296645_69810	chr6	52032359	0.565689
chr6:52032409-52032468	chr6:51962549-52296645_69860	chr6	52032409	-0.0354433
chr6:52032459-52032518	chr6:51962549-52296645_69910	chr6	52032459	-0.0342202
chr6:52032509-52032568	chr6:51962549-52296645_69960	chr6	52032509	-0.148321
chr6:52032559-52032618	chr6:51962549-52296645_70010	chr6	52032559	-0.0794091
chr6:52032609-52032668	chr6:51962549-52296645_70060	chr6	52032609	-0.8501
chr6:52032659-52032718	chr6:51962549-52296645_70110	chr6	52032659	0.206187
chr6:52032949-52033008	chr6:51962549-52296645_70400	chr6	52032949	-1.12068
chr6:52032959-52033018	chr6:51962549-52296645_70410	chr6	52032959	-1.22648
chr6:52033009-52033068	chr6:51962549-52296645_70460	chr6	52033009	0.29851
chr6:52033179-52033238	chr6:51962549-52296645_70630	chr6	52033179	0.352149
chr6:52033789-52033848	chr6:51962549-52296645_71240	chr6	52033789	0.254295
chr6:52033809-52033868	chr6:51962549-52296645_71260	chr6	52033809	0.842931
chr6:52033859-52033918	chr6:51962549-52296645_71310	chr6	52033859	0.285418
chr6:52034029-52034088	chr6:51962549-52296645_71480	chr6	52034029	-0.448981
chr6:52034059-52034118	chr6:51962549-52296645_71510	chr6	52034059	-1.13518
chr6:52034109-52034168	chr6:51962549-52296645_71560	chr6	52034109	-0.898688
chr6:52034159-52034218	chr6:51962549-52296645_71610	chr6	52034159	-1.99515
chr6:52034209-52034268	chr6:51962549-52296645_71660	chr6	52034209	-1.56691
chr6:52034259-52034318	chr6:51962549-52296645_71710	chr6	52034259	-0.772758
chr6:52034309-52034368	chr6:51962549-52296645_71760	chr6	52034309	-0.177527
chr6:52034359-52034418	chr6:51962549-52296645_71810	chr6	52034359	-0.842199
chr6:52034409-52034468	chr6:51962549-52296645_71860	chr6	52034409	-0.734386
chr6:52034459-52034518	chr6:51962549-52296645_71910	chr6	52034459	0.00150595
chr6:52034509-52034568	chr6:51962549-52296645_71960	chr6	52034509	0.694332
chr6:52034559-52034618	chr6:51962549-52296645_72010	chr6	52034559	-1.68028
chr6:52034609-52034668	chr6:51962549-52296645_72060	chr6	52034609	-0.769438
chr6:52034659-52034718	chr6:51962549-52296645_72110	chr6	52034659	0.193511
chr6:52034709-52034768	chr6:51962549-52296645_72160	chr6	52034709	0.547748
chr6:52034759-52034818	chr6:51962549-52296645_72210	chr6	52034759	-0.374999
chr6:52034809-52034868	chr6:51962549-52296645_72260	chr6	52034809	-0.877693
chr6:52034859-52034918	chr6:51962549-52296645_72310	chr6	52034859	0.851782
chr6:52035719-52035778	chr6:51962549-52296645_73170	chr6	52035719	0.626223
chr6:52035759-52035818	chr6:51962549-52296645_73210	chr6	52035759	-0.586345
chr6:52035809-52035868	chr6:51962549-52296645_73260	chr6	52035809	-0.035018
chr6:52035859-52035918	chr6:51962549-52296645_73310	chr6	52035859	-0.13787
chr6:52035909-52035968	chr6:51962549-52296645_73360	chr6	52035909	-0.410188
chr6:52035959-52036018	chr6:51962549-52296645_73410	chr6	52035959	-0.844591
chr6:52036139-52036198	chr6:51962549-52296645_73590	chr6	52036139	-0.578311
chr6:52036159-52036218	chr6:51962549-52296645_73610	chr6	52036159	0.0807982
chr6:52036209-52036268	chr6:51962549-52296645_73660	chr6	52036209	0.0411912
chr6:52036259-52036318	chr6:51962549-52296645_73710	chr6	52036259	0.350564
chr6:52036309-52036368	chr6:51962549-52296645_73760	chr6	52036309	-0.0275721
chr6:52036359-52036418	chr6:51962549-52296645_73810	chr6	52036359	0.655479
chr6:52036409-52036468	chr6:51962549-52296645_73860	chr6	52036409	0.0577983
chr6:52036459-52036518	chr6:51962549-52296645_73910	chr6	52036459	2.26315
chr6:52036509-52036568	chr6:51962549-52296645_73960	chr6	52036509	0.271541
chr6:52036559-52036618	chr6:51962549-52296645_74010	chr6	52036559	0.500015
chr6:52036609-52036668	chr6:51962549-52296645_74060	chr6	52036609	-0.372452
chr6:52036659-52036718	chr6:51962549-52296645_74110	chr6	52036659	-0.422788
chr6:52036709-52036768	chr6:51962549-52296645_74160	chr6	52036709	-1.08826
chr6:52036779-52036838	chr6:51962549-52296645_74230	chr6	52036779	-0.199291
chr6:52036809-52036868	chr6:51962549-52296645_74260	chr6	52036809	0.335147
chr6:52036859-52036918	chr6:51962549-52296645_74310	chr6	52036859	0.288925
chr6:52036909-52036968	chr6:51962549-52296645_74360	chr6	52036909	-0.271805
chr6:52036959-52037018	chr6:51962549-52296645_74410	chr6	52036959	-0.0290979
chr6:52037009-52037068	chr6:51962549-52296645_74460	chr6	52037009	1.26684
chr6:52037059-52037118	chr6:51962549-52296645_74510	chr6	52037059	0.697106
chr6:52037419-52037478	chr6:51962549-52296645_74870	chr6	52037419	-0.0500768
chr6:52037459-52037518	chr6:51962549-52296645_74910	chr6	52037459	-0.580113
chr6:52037509-52037568	chr6:51962549-52296645_74960	chr6	52037509	-0.637599
chr6:52037559-52037618	chr6:51962549-52296645_75010	chr6	52037559	-0.232884
chr6:52037659-52037718	chr6:51962549-52296645_75110	chr6	52037659	0.715921
chr6:52037709-52037768	chr6:51962549-52296645_75160	chr6	52037709	-0.734539
chr6:52037759-52037818	chr6:51962549-52296645_75210	chr6	52037759	0.992613
chr6:52037809-52037868	chr6:51962549-52296645_75260	chr6	52037809	-0.120232
chr6:52037859-52037918	chr6:51962549-52296645_75310	chr6	52037859	-0.390506
chr6:52037909-52037968	chr6:51962549-52296645_75360	chr6	52037909	-0.348788
chr6:52037959-52038018	chr6:51962549-52296645_75410	chr6	52037959	0.101711
chr6:52038009-52038068	chr6:51962549-52296645_75460	chr6	52038009	-0.525265
chr6:52038059-52038118	chr6:51962549-52296645_75510	chr6	52038059	1.53498
chr6:52038109-52038168	chr6:51962549-52296645_75560	chr6	52038109	-0.42649
chr6:52038159-52038218	chr6:51962549-52296645_75610	chr6	52038159	-0.329457
chr6:52038209-52038268	chr6:51962549-52296645_75660	chr6	52038209	-0.00253013
chr6:52038259-52038318	chr6:51962549-52296645_75710	chr6	52038259	1.22237
chr6:52038309-52038368	chr6:51962549-52296645_75760	chr6	52038309	0.932736
chr6:52038359-52038418	chr6:51962549-52296645_75810	chr6	52038359	-0.46343
chr6:52038409-52038468	chr6:51962549-52296645_75860	chr6	52038409	0.0112757
chr6:52038459-52038518	chr6:51962549-52296645_75910	chr6	52038459	0.311237
chr6:52038509-52038568	chr6:51962549-52296645_75960	chr6	52038509	0.63108
chr6:52038559-52038618	chr6:51962549-52296645_76010	chr6	52038559	0.0822083
chr6:52038609-52038668	chr6:51962549-52296645_76060	chr6	52038609	0.165163
chr6:52038659-52038718	chr6:51962549-52296645_76110	chr6	52038659	0.305359
chr6:52038709-52038768	chr6:51962549-52296645_76160	chr6	52038709	0.0149559
chr6:52038759-52038818	chr6:51962549-52296645_76210	chr6	52038759	0.352175
chr6:52038809-52038868	chr6:51962549-52296645_76260	chr6	52038809	1.02415
chr6:52038859-52038918	chr6:51962549-52296645_76310	chr6	52038859	0.404575
chr6:52039099-52039158	chr6:51962549-52296645_76550	chr6	52039099	-0.0453134
chr6:52039109-52039168	chr6:51962549-52296645_76560	chr6	52039109	0.302879
chr6:52039159-52039218	chr6:51962549-52296645_76610	chr6	52039159	-0.629501
chr6:52039209-52039268	chr6:51962549-52296645_76660	chr6	52039209	-0.217543
chr6:52039259-52039318	chr6:51962549-52296645_76710	chr6	52039259	-0.734078
chr6:52039309-52039368	chr6:51962549-52296645_76760	chr6	52039309	-0.946788
chr6:52039359-52039418	chr6:51962549-52296645_76810	chr6	52039359	-0.363894
chr6:52039629-52039688	chr6:51962549-52296645_77080	chr6	52039629	-0.477575
chr6:52040229-52040288	chr6:51962549-52296645_77680	chr6	52040229	1.07053
chr6:52040259-52040318	chr6:51962549-52296645_77710	chr6	52040259	0.513576
chr6:52040309-52040368	chr6:51962549-52296645_77760	chr6	52040309	1.12657
chr6:52040359-52040418	chr6:51962549-52296645_77810	chr6	52040359	2.60567
chr6:52040409-52040468	chr6:51962549-52296645_77860	chr6	52040409	0.79082
chr6:52040519-52040578	chr6:51962549-52296645_77970	chr6	52040519	-0.43485
chr6:52040559-52040618	chr6:51962549-52296645_78010	chr6	52040559	0.678013
chr6:52040609-52040668	chr6:51962549-52296645_78060	chr6	52040609	-0.775473
chr6:52040659-52040718	chr6:51962549-52296645_78110	chr6	52040659	0.578407
chr6:52040709-52040768	chr6:51962549-52296645_78160	chr6	52040709	-0.457322
chr6:52040759-52040818	chr6:51962549-52296645_78210	chr6	52040759	0.532326
chr6:52040809-52040868	chr6:51962549-52296645_78260	chr6	52040809	-1.15643
chr6:52040859-52040918	chr6:51962549-52296645_78310	chr6	52040859	-1.141
chr6:52040909-52040968	chr6:51962549-52296645_78360	chr6	52040909	-1.03468
chr6:52040959-52041018	chr6:51962549-52296645_78410	chr6	52040959	0.421414
chr6:52041009-52041068	chr6:51962549-52296645_78460	chr6	52041009	-1.64049
chr6:52041059-52041118	chr6:51962549-52296645_78510	chr6	52041059	-0.884119
chr6:52041109-52041168	chr6:51962549-52296645_78560	chr6	52041109	-0.357077
chr6:52041159-52041218	chr6:51962549-52296645_78610	chr6	52041159	-0.193377
chr6:52041209-52041268	chr6:51962549-52296645_78660	chr6	52041209	-0.35574
chr6:52041259-52041318	chr6:51962549-52296645_78710	chr6	52041259	-0.517103
chr6:52041309-52041368	chr6:51962549-52296645_78760	chr6	52041309	1.39717
chr6:52041359-52041418	chr6:51962549-52296645_78810	chr6	52041359	0.589812
chr6:52041409-52041468	chr6:51962549-52296645_78860	chr6	52041409	-0.771186
chr6:52041459-52041518	chr6:51962549-52296645_78910	chr6	52041459	1.30066
chr6:52041509-52041568	chr6:51962549-52296645_78960	chr6	52041509	0.576556
chr6:52041559-52041618	chr6:51962549-52296645_79010	chr6	52041559	-1.48325
chr6:52041609-52041668	chr6:51962549-52296645_79060	chr6	52041609	0.577321
chr6:52041659-52041718	chr6:51962549-52296645_79110	chr6	52041659	0.595246
chr6:52041709-52041768	chr6:51962549-52296645_79160	chr6	52041709	-0.450155
chr6:52041789-52041848	chr6:51962549-52296645_79240	chr6	52041789	1.44995
chr6:52041809-52041868	chr6:51962549-52296645_79260	chr6	52041809	1.10077
chr6:52041919-52041978	chr6:51962549-52296645_79370	chr6	52041919	-1.92476
chr6:52041959-52042018	chr6:51962549-52296645_79410	chr6	52041959	0.0329825
chr6:52042009-52042068	chr6:51962549-52296645_79460	chr6	52042009	-2.13601
chr6:52042059-52042118	chr6:51962549-52296645_79510	chr6	52042059	-1.1264
chr6:52042109-52042168	chr6:51962549-52296645_79560	chr6	52042109	0.586778
chr6:52042359-52042418	chr6:51962549-52296645_79810	chr6	52042359	0.22998
chr6:52042409-52042468	chr6:51962549-52296645_79860	chr6	52042409	0.500397
chr6:52042459-52042518	chr6:51962549-52296645_79910	chr6	52042459	0.530918
chr6:52042509-52042568	chr6:51962549-52296645_79960	chr6	52042509	-0.260441
chr6:52042829-52042888	chr6:51962549-52296645_80280	chr6	52042829	-0.503298
chr6:52042859-52042918	chr6:51962549-52296645_80310	chr6	52042859	-0.734078
chr6:52042909-52042968	chr6:51962549-52296645_80360	chr6	52042909	0.53633
chr6:52042959-52043018	chr6:51962549-52296645_80410	chr6	52042959	-0.110628
chr6:52043009-52043068	chr6:51962549-52296645_80460	chr6	52043009	0.781695
chr6:52043099-52043158	chr6:51962549-52296645_80550	chr6	52043099	0.0315173
chr6:52043109-52043168	chr6:51962549-52296645_80560	chr6	52043109	-0.130998
chr6:52043159-52043218	chr6:51962549-52296645_80610	chr6	52043159	0.356715
chr6:52043209-52043268	chr6:51962549-52296645_80660	chr6	52043209	-0.257751
chr6:52043259-52043318	chr6:51962549-52296645_80710	chr6	52043259	-0.00347959
chr6:52043369-52043428	chr6:51962549-52296645_80820	chr6	52043369	-0.441082
chr6:52043409-52043468	chr6:51962549-52296645_80860	chr6	52043409	0.148779
chr6:52043459-52043518	chr6:51962549-52296645_80910	chr6	52043459	-1.83987
chr6:52043579-52043638	chr6:51962549-52296645_81030	chr6	52043579	-1.14942
chr6:52043609-52043668	chr6:51962549-52296645_81060	chr6	52043609	-0.129336
chr6:52043659-52043718	chr6:51962549-52296645_81110	chr6	52043659	-0.507213
chr6:52043709-52043768	chr6:51962549-52296645_81160	chr6	52043709	1.07471
chr6:52043759-52043818	chr6:51962549-52296645_81210	chr6	52043759	-0.24341
chr6:52043809-52043868	chr6:51962549-52296645_81260	chr6	52043809	1.1615
chr6:52043859-52043918	chr6:51962549-52296645_81310	chr6	52043859	-0.241588
chr6:52043909-52043968	chr6:51962549-52296645_81360	chr6	52043909	-0.138109
chr6:52043959-52044018	chr6:51962549-52296645_81410	chr6	52043959	-0.458443
chr6:52044009-52044068	chr6:51962549-52296645_81460	chr6	52044009	-0.231851
chr6:52044059-52044118	chr6:51962549-52296645_81510	chr6	52044059	0.419082
chr6:52044169-52044228	chr6:51962549-52296645_81620	chr6	52044169	0.444473
chr6:52044209-52044268	chr6:51962549-52296645_81660	chr6	52044209	1.54527
chr6:52044259-52044318	chr6:51962549-52296645_81710	chr6	52044259	-1.63079
chr6:52044309-52044368	chr6:51962549-52296645_81760	chr6	52044309	-1.77276
chr6:52044359-52044418	chr6:51962549-52296645_81810	chr6	52044359	-0.820738
chr6:52044509-52044568	chr6:51962549-52296645_81960	chr6	52044509	0.0762106
chr6:52044689-52044748	chr6:51962549-52296645_82140	chr6	52044689	-0.0387913
chr6:52044709-52044768	chr6:51962549-52296645_82160	chr6	52044709	0.189818
chr6:52044759-52044818	chr6:51962549-52296645_82210	chr6	52044759	-0.361553
chr6:52044879-52044938	chr6:51962549-52296645_82330	chr6	52044879	0.383835
chr6:52044959-52045018	chr6:51962549-52296645_82410	chr6	52044959	0.234025
chr6:52045229-52045288	chr6:51962549-52296645_82680	chr6	52045229	0.120327
chr6:52045259-52045318	chr6:51962549-52296645_82710	chr6	52045259	0.248887
chr6:52045909-52045968	chr6:51962549-52296645_83360	chr6	52045909	0.115068
chr6:52046079-52046138	chr6:51962549-52296645_83530	chr6	52046079	0.872261
chr6:52046109-52046168	chr6:51962549-52296645_83560	chr6	52046109	-0.481741
chr6:52046159-52046218	chr6:51962549-52296645_83610	chr6	52046159	-1.12176
chr6:52046209-52046268	chr6:51962549-52296645_83660	chr6	52046209	-0.874135
chr6:52046309-52046368	chr6:51962549-52296645_83760	chr6	52046309	-1.16083
chr6:52046359-52046418	chr6:51962549-52296645_83810	chr6	52046359	-1.15341
chr6:52046409-52046468	chr6:51962549-52296645_83860	chr6	52046409	0.371172
chr6:52046459-52046518	chr6:51962549-52296645_83910	chr6	52046459	-0.0673004
chr6:52046509-52046568	chr6:51962549-52296645_83960	chr6	52046509	-3.13265
chr6:52046559-52046618	chr6:51962549-52296645_84010	chr6	52046559	-2.99515
chr6:52046609-52046668	chr6:51962549-52296645_84060	chr6	52046609	-0.519417
chr6:52046659-52046718	chr6:51962549-52296645_84110	chr6	52046659	1.49945
chr6:52046709-52046768	chr6:51962549-52296645_84160	chr6	52046709	-0.0812396
chr6:52046759-52046818	chr6:51962549-52296645_84210	chr6	52046759	-0.445989
chr6:52046809-52046868	chr6:51962549-52296645_84260	chr6	52046809	-0.654607
chr6:52046859-52046918	chr6:51962549-52296645_84310	chr6	52046859	-0.0815654
chr6:52046909-52046968	chr6:51962549-52296645_84360	chr6	52046909	-0.348412
chr6:52046959-52047018	chr6:51962549-52296645_84410	chr6	52046959	-1.04341
chr6:52047039-52047098	chr6:51962549-52296645_84490	chr6	52047039	-0.16979
chr6:52047059-52047118	chr6:51962549-52296645_84510	chr6	52047059	0.432879
chr6:52047169-52047228	chr6:51962549-52296645_84620	chr6	52047169	NaN
chr6:52047778-52047837	chr6:51962549-52296645_85260	chr6	52047778	0.184863
chr6:52047805-52047864	chr6:51962549-52296645_85380	chr6	52047805	0.446448
chr6:52047859-52047918	chr6:51962549-52296645_85310	chr6	52047859	1.17189
chr6:52047937-52047996	chr6:51962549-52296645_85450	chr6	52047937	-0.0942838
chr6:52047959-52048018	chr6:51962549-52296645_85410	chr6	52047959	0.638486
chr6:52048029-52048088	chr6:51962549-52296645_85480	chr6	52048029	-0.58352
chr6:52048149-52048208	chr6:51962549-52296645_85600	chr6	52048149	0.145458
chr6:52048159-52048218	chr6:51962549-52296645_85610	chr6	52048159	0.197639
chr6:52048209-52048268	chr6:51962549-52296645_85660	chr6	52048209	0.140009
chr6:52048309-52048368	chr6:51962549-52296645_85760	chr6	52048309	-0.390613
chr6:52048359-52048418	chr6:51962549-52296645_85810	chr6	52048359	-0.507485
chr6:52048409-52048468	chr6:51962549-52296645_85860	chr6	52048409	-0.227324
chr6:52048539-52048598	chr6:51962549-52296645_85990	chr6	52048539	0.402977
chr6:52048559-52048618	chr6:51962549-52296645_86010	chr6	52048559	0.336156
chr6:52048869-52048928	chr6:51962549-52296645_86320	chr6	52048869	-0.0657426
chr6:52049009-52049068	chr6:51962549-52296645_86460	chr6	52049009	-0.33328
chr6:52049059-52049118	chr6:51962549-52296645_86510	chr6	52049059	0.456873
chr6:52049109-52049168	chr6:51962549-52296645_86560	chr6	52049109	0.945352
chr6:52049159-52049218	chr6:51962549-52296645_86610	chr6	52049159	-0.471589
chr6:52049269-52049328	chr6:51962549-52296645_86720	chr6	52049269	-0.132654
chr6:52049309-52049368	chr6:51962549-52296645_86760	chr6	52049309	-0.337035
chr6:52049359-52049418	chr6:51962549-52296645_86810	chr6	52049359	-0.381412
chr6:52049409-52049468	chr6:51962549-52296645_86860	chr6	52049409	-0.605739
chr6:52049459-52049518	chr6:51962549-52296645_86910	chr6	52049459	0.716484
chr6:52049509-52049568	chr6:51962549-52296645_86960	chr6	52049509	0.407186
chr6:52049749-52049808	chr6:51962549-52296645_87200	chr6	52049749	-0.0150502
chr6:52049759-52049818	chr6:51962549-52296645_87210	chr6	52049759	0.564937
chr6:52049809-52049868	chr6:51962549-52296645_87260	chr6	52049809	-0.0290979
chr6:52049859-52049918	chr6:51962549-52296645_87310	chr6	52049859	-0.08826
chr6:52049909-52049968	chr6:51962549-52296645_87360	chr6	52049909	-0.0648596
chr6:52050079-52050138	chr6:51962549-52296645_87530	chr6	52050079	-0.585022
chr6:52050109-52050168	chr6:51962549-52296645_87560	chr6	52050109	-0.796605
chr6:52050489-52050548	chr6:51962549-52296645_87940	chr6	52050489	-0.582369
chr6:52050509-52050568	chr6:51962549-52296645_87960	chr6	52050509	-0.466772
chr6:52050829-52050888	chr6:51962549-52296645_88280	chr6	52050829	0.488529
chr6:52050859-52050918	chr6:51962549-52296645_88310	chr6	52050859	-1.41019
chr6:52050909-52050968	chr6:51962549-52296645_88360	chr6	52050909	-0.247917
chr6:52050959-52051018	chr6:51962549-52296645_88410	chr6	52050959	0.0981531
chr6:52051009-52051068	chr6:51962549-52296645_88460	chr6	52051009	-1.07315
chr6:52051059-52051118	chr6:51962549-52296645_88510	chr6	52051059	-0.733433
chr6:52051109-52051168	chr6:51962549-52296645_88560	chr6	52051109	-1.84629
chr6:52051159-52051218	chr6:51962549-52296645_88610	chr6	52051159	-0.147154
chr6:52051209-52051268	chr6:51962549-52296645_88660	chr6	52051209	-0.329749
chr6:52051259-52051318	chr6:51962549-52296645_88710	chr6	52051259	0.454882
chr6:52051309-52051368	chr6:51962549-52296645_88760	chr6	52051309	-0.0148868
chr6:52051359-52051418	chr6:51962549-52296645_88810	chr6	52051359	1.08185
chr6:52051409-52051468	chr6:51962549-52296645_88860	chr6	52051409	-0.209813
chr6:52051459-52051518	chr6:51962549-52296645_88910	chr6	52051459	0.836905
chr6:52051509-52051568	chr6:51962549-52296645_88960	chr6	52051509	0.0704377
chr6:52051559-52051618	chr6:51962549-52296645_89010	chr6	52051559	0.101312
chr6:52051609-52051668	chr6:51962549-52296645_89060	chr6	52051609	-0.868039
chr6:52051659-52051718	chr6:51962549-52296645_89110	chr6	52051659	-1.26682
chr6:52051709-52051768	chr6:51962549-52296645_89160	chr6	52051709	-0.559332
chr6:52051759-52051818	chr6:51962549-52296645_89210	chr6	52051759	-0.705644
chr6:52051809-52051868	chr6:51962549-52296645_89260	chr6	52051809	-1.04762
chr6:52051859-52051918	chr6:51962549-52296645_89310	chr6	52051859	-0.461012
chr6:52051909-52051968	chr6:51962549-52296645_89360	chr6	52051909	-0.258185
chr6:52051959-52052018	chr6:51962549-52296645_89410	chr6	52051959	1.0008
chr6:52052009-52052068	chr6:51962549-52296645_89460	chr6	52052009	1.33455
chr6:52052059-52052118	chr6:51962549-52296645_89510	chr6	52052059	-1.12755
chr6:52052109-52052168	chr6:51962549-52296645_89560	chr6	52052109	-0.416237
chr6:52052159-52052218	chr6:51962549-52296645_89610	chr6	52052159	-1.5033
chr6:52052209-52052268	chr6:51962549-52296645_89660	chr6	52052209	-0.926671
chr6:52052259-52052318	chr6:51962549-52296645_89710	chr6	52052259	-0.356055
chr6:52052309-52052368	chr6:51962549-52296645_89760	chr6	52052309	-0.888651
chr6:52052359-52052418	chr6:51962549-52296645_89810	chr6	52052359	0.485207
chr6:52052409-52052468	chr6:51962549-52296645_89860	chr6	52052409	-0.582768
chr6:52052459-52052518	chr6:51962549-52296645_89910	chr6	52052459	0.932545
chr6:52052509-52052568	chr6:51962549-52296645_89960	chr6	52052509	1.25549
chr6:52052589-52052648	chr6:51962549-52296645_90040	chr6	52052589	-0.562191
chr6:52052609-52052668	chr6:51962549-52296645_90060	chr6	52052609	-1.55105
chr6:52052659-52052718	chr6:51962549-52296645_90110	chr6	52052659	0.162702
chr6:52052709-52052768	chr6:51962549-52296645_90160	chr6	52052709	-0.297797
chr6:52052809-52052868	chr6:51962549-52296645_90260	chr6	52052809	1.52937
chr6:52052859-52052918	chr6:51962549-52296645_90310	chr6	52052859	-0.00561254
chr6:52052909-52052968	chr6:51962549-52296645_90360	chr6	52052909	0.373373
chr6:52052959-52053018	chr6:51962549-52296645_90410	chr6	52052959	-0.515158
chr6:52053219-52053278	chr6:51962549-52296645_90670	chr6	52053219	-0.116343
chr6:52053259-52053318	chr6:51962549-52296645_90710	chr6	52053259	-0.0770203
chr6:52053309-52053368	chr6:51962549-52296645_90760	chr6	52053309	0.397167
chr6:52053359-52053418	chr6:51962549-52296645_90810	chr6	52053359	-0.511335
chr6:52053409-52053468	chr6:51962549-52296645_90860	chr6	52053409	0.728028
chr6:52053709-52053768	chr6:51962549-52296645_91160	chr6	52053709	-0.0802672
chr6:52053759-52053818	chr6:51962549-52296645_91210	chr6	52053759	-0.31484
chr6:52053809-52053868	chr6:51962549-52296645_91260	chr6	52053809	0.436695
chr6:52053859-52053918	chr6:51962549-52296645_91310	chr6	52053859	1.03836
chr6:52053909-52053968	chr6:51962549-52296645_91360	chr6	52053909	1.45814
chr6:52053959-52054018	chr6:51962549-52296645_91410	chr6	52053959	0.367931
chr6:52054009-52054068	chr6:51962549-52296645_91460	chr6	52054009	0.332878
chr6:52054059-52054118	chr6:51962549-52296645_91510	chr6	52054059	0.352313
chr6:52054109-52054168	chr6:51962549-52296645_91560	chr6	52054109	0.205332
chr6:52054159-52054218	chr6:51962549-52296645_91610	chr6	52054159	0.661535
chr6:52054209-52054268	chr6:51962549-52296645_91660	chr6	52054209	1.86111
chr6:52054259-52054318	chr6:51962549-52296645_91710	chr6	52054259	0.675493
chr6:52054309-52054368	chr6:51962549-52296645_91760	chr6	52054309	1.41458
chr6:52054359-52054418	chr6:51962549-52296645_91810	chr6	52054359	1.21833
chr6:52054409-52054468	chr6:51962549-52296645_91860	chr6	52054409	0.579243
chr6:52054459-52054518	chr6:51962549-52296645_91910	chr6	52054459	-0.0831167
chr6:52054619-52054678	chr6:51962549-52296645_92070	chr6	52054619	0.787349
chr6:52054899-52054958	chr6:51962549-52296645_92350	chr6	52054899	-0.173488
chr6:52054909-52054968	chr6:51962549-52296645_92360	chr6	52054909	-0.292619
chr6:52055029-52055088	chr6:51962549-52296645_92480	chr6	52055029	-0.240263
chr6:52055059-52055118	chr6:51962549-52296645_92510	chr6	52055059	0.379652
chr6:52055109-52055168	chr6:51962549-52296645_92560	chr6	52055109	0.524717
chr6:52055159-52055218	chr6:51962549-52296645_92610	chr6	52055159	1.25278
chr6:52055209-52055268	chr6:51962549-52296645_92660	chr6	52055209	-0.0646303
chr6:52055259-52055318	chr6:51962549-52296645_92710	chr6	52055259	-0.59895
chr6:52055309-52055368	chr6:51962549-52296645_92760	chr6	52055309	1.16932
chr6:52055359-52055418	chr6:51962549-52296645_92810	chr6	52055359	0.352079
chr6:52055409-52055468	chr6:51962549-52296645_92860	chr6	52055409	1.28634
chr6:52055459-52055518	chr6:51962549-52296645_92910	chr6	52055459	0.790799
chr6:52055509-52055568	chr6:51962549-52296645_92960	chr6	52055509	-0.531867
chr6:52055559-52055618	chr6:51962549-52296645_93010	chr6	52055559	-0.157422
chr6:52055609-52055668	chr6:51962549-52296645_93060	chr6	52055609	0.828082
chr6:52055659-52055718	chr6:51962549-52296645_93110	chr6	52055659	-0.602833
chr6:52055709-52055768	chr6:51962549-52296645_93160	chr6	52055709	1.14141
chr6:52055759-52055818	chr6:51962549-52296645_93210	chr6	52055759	-0.932141
chr6:52055839-52055898	chr6:51962549-52296645_93290	chr6	52055839	-0.0896412
chr6:52055859-52055918	chr6:51962549-52296645_93310	chr6	52055859	-0.325655
chr6:52055909-52055968	chr6:51962549-52296645_93360	chr6	52055909	-0.886626
chr6:52055959-52056018	chr6:51962549-52296645_93410	chr6	52055959	-0.617993
chr6:52056009-52056068	chr6:51962549-52296645_93460	chr6	52056009	1.41324
chr6:52056079-52056138	chr6:51962549-52296645_93530	chr6	52056079	1.26849
chr6:52056109-52056168	chr6:51962549-52296645_93560	chr6	52056109	-1.47432
chr6:52056159-52056218	chr6:51962549-52296645_93610	chr6	52056159	-2.1005
chr6:52056209-52056268	chr6:51962549-52296645_93660	chr6	52056209	-2.56219
chr6:52056259-52056318	chr6:51962549-52296645_93710	chr6	52056259	0.457946
chr6:52056309-52056368	chr6:51962549-52296645_93760	chr6	52056309	0.418826
chr6:52056359-52056418	chr6:51962549-52296645_93810	chr6	52056359	0.671961
chr6:52056409-52056468	chr6:51962549-52296645_93860	chr6	52056409	-0.674951
chr6:52056459-52056518	chr6:51962549-52296645_93910	chr6	52056459	-0.612232
chr6:52056509-52056568	chr6:51962549-52296645_93960	chr6	52056509	-0.0459137
chr6:52056649-52056708	chr6:51962549-52296645_94100	chr6	52056649	-0.661727
chr6:52056659-52056718	chr6:51962549-52296645_94110	chr6	52056659	-1.03362
chr6:52056709-52056768	chr6:51962549-52296645_94160	chr6	52056709	-1.99515
chr6:52056759-52056818	chr6:51962549-52296645_94210	chr6	52056759	-1.15643
chr6:52056809-52056868	chr6:51962549-52296645_94260	chr6	52056809	-0.792211
chr6:52057089-52057148	chr6:51962549-52296645_94540	chr6	52057089	-1.99515
chr6:52057109-52057168	chr6:51962549-52296645_94560	chr6	52057109	-1.36236
chr6:52057219-52057278	chr6:51962549-52296645_94670	chr6	52057219	-4.86962
chr6:52057689-52057748	chr6:51962549-52296645_95140	chr6	52057689	-0.455417
chr6:52057709-52057768	chr6:51962549-52296645_95160	chr6	52057709	0.174774
chr6:52058109-52058168	chr6:51962549-52296645_95560	chr6	52058109	-0.905716
chr6:52058159-52058218	chr6:51962549-52296645_95610	chr6	52058159	0.174774
chr6:52058209-52058268	chr6:51962549-52296645_95660	chr6	52058209	0.280127
chr6:52058259-52058318	chr6:51962549-52296645_95710	chr6	52058259	0.400108
chr6:52058309-52058368	chr6:51962549-52296645_95760	chr6	52058309	1.15507
chr6:52058359-52058418	chr6:51962549-52296645_95810	chr6	52058359	0.692905
chr6:52058409-52058468	chr6:51962549-52296645_95860	chr6	52058409	0.595068
chr6:52058459-52058518	chr6:51962549-52296645_95910	chr6	52058459	0.763417
chr6:52058539-52058598	chr6:51962549-52296645_95990	chr6	52058539	-0.366561
chr6:52058559-52058618	chr6:51962549-52296645_96010	chr6	52058559	0.84771
chr6:52058609-52058668	chr6:51962549-52296645_96060	chr6	52058609	-0.288725
chr6:52058659-52058718	chr6:51962549-52296645_96110	chr6	52058659	0.269292
chr6:52058709-52058768	chr6:51962549-52296645_96160	chr6	52058709	0.852846
chr6:52058759-52058818	chr6:51962549-52296645_96210	chr6	52058759	-0.675285
chr6:52058809-52058868	chr6:51962549-52296645_96260	chr6	52058809	0.433307
chr6:52058859-52058918	chr6:51962549-52296645_96310	chr6	52058859	1.36211
chr6:52058909-52058968	chr6:51962549-52296645_96360	chr6	52058909	-0.817846
chr6:52059439-52059498	chr6:51962549-52296645_96890	chr6	52059439	0.150747
chr6:52059459-52059518	chr6:51962549-52296645_96910	chr6	52059459	0.543799
chr6:52059509-52059568	chr6:51962549-52296645_96960	chr6	52059509	-0.230153
chr6:52059559-52059618	chr6:51962549-52296645_97010	chr6	52059559	-1.06363
chr6:52059609-52059668	chr6:51962549-52296645_97060	chr6	52059609	-1.22771
chr6:52060269-52060328	chr6:51962549-52296645_97720	chr6	52060269	1.4458
chr6:52060759-52060818	chr6:51962549-52296645_98210	chr6	52060759	-0.190982
chr6:52060809-52060868	chr6:51962549-52296645_98260	chr6	52060809	-0.161722
chr6:52060859-52060918	chr6:51962549-52296645_98310	chr6	52060859	0.561355
chr6:52060909-52060968	chr6:51962549-52296645_98360	chr6	52060909	0.144837
chr6:52060959-52061018	chr6:51962549-52296645_98410	chr6	52060959	0.379965
chr6:52061009-52061068	chr6:51962549-52296645_98460	chr6	52061009	0.808503
chr6:52061059-52061118	chr6:51962549-52296645_98510	chr6	52061059	-0.263347
chr6:52061109-52061168	chr6:51962549-52296645_98560	chr6	52061109	0.401587
chr6:52061329-52061388	chr6:51962549-52296645_98780	chr6	52061329	0.00112631
chr6:52061359-52061418	chr6:51962549-52296645_98810	chr6	52061359	0.58258
chr6:52061409-52061468	chr6:51962549-52296645_98860	chr6	52061409	0.094604
chr6:52061459-52061518	chr6:51962549-52296645_98910	chr6	52061459	-0.0357926
chr6:52061729-52061788	chr6:51962549-52296645_99180	chr6	52061729	-0.594867
chr6:52061759-52061818	chr6:51962549-52296645_99210	chr6	52061759	-0.900327
chr6:52061809-52061868	chr6:51962549-52296645_99260	chr6	52061809	-0.804467
chr6:52062049-52062108	chr6:51962549-52296645_99500	chr6	52062049	-1.77276
chr6:52062059-52062118	chr6:51962549-52296645_99510	chr6	52062059	-1.46023
chr6:52062109-52062168	chr6:51962549-52296645_99560	chr6	52062109	0.142807
chr6:52062159-52062218	chr6:51962549-52296645_99610	chr6	52062159	0.357299
chr6:52062209-52062268	chr6:51962549-52296645_99660	chr6	52062209	0.980123
chr6:52062259-52062318	chr6:51962549-52296645_99710	chr6	52062259	-0.189382
chr6:52062719-52062778	chr6:51962549-52296645_100170	chr6	52062719	-0.889931
chr6:52062759-52062818	chr6:51962549-52296645_100210	chr6	52062759	-1.01787
chr6:52062809-52062868	chr6:51962549-52296645_100260	chr6	52062809	-0.382707
chr6:52062859-52062918	chr6:51962549-52296645_100310	chr6	52062859	0.380293
chr6:52062909-52062968	chr6:51962549-52296645_100360	chr6	52062909	-0.700968
chr6:52062959-52063018	chr6:51962549-52296645_100410	chr6	52062959	-1.46989
chr6:52063009-52063068	chr6:51962549-52296645_100460	chr6	52063009	-0.489044
chr6:52063059-52063118	chr6:51962549-52296645_100510	chr6	52063059	-0.968678
chr6:52063109-52063168	chr6:51962549-52296645_100560	chr6	52063109	-0.669431
chr6:52063159-52063218	chr6:51962549-52296645_100610	chr6	52063159	0.53467
chr6:52063209-52063268	chr6:51962549-52296645_100660	chr6	52063209	0.442453
chr6:52063259-52063318	chr6:51962549-52296645_100710	chr6	52063259	-0.496488
chr6:52063309-52063368	chr6:51962549-52296645_100760	chr6	52063309	-0.389126
chr6:52063359-52063418	chr6:51962549-52296645_100810	chr6	52063359	1.49547
chr6:52063409-52063468	chr6:51962549-52296645_100860	chr6	52063409	0.821033
chr6:52063459-52063518	chr6:51962549-52296645_100910	chr6	52063459	0.792629
chr6:52063509-52063568	chr6:51962549-52296645_100960	chr6	52063509	0.400435
chr6:52063559-52063618	chr6:51962549-52296645_101010	chr6	52063559	-0.361658
chr6:52063609-52063668	chr6:51962549-52296645_101060	chr6	52063609	0.906337
chr6:52063659-52063718	chr6:51962549-52296645_101110	chr6	52063659	0.583788
chr6:52063709-52063768	chr6:51962549-52296645_101160	chr6	52063709	0.0561299
chr6:52063759-52063818	chr6:51962549-52296645_101210	chr6	52063759	0.94293
chr6:52063839-52063898	chr6:51962549-52296645_101290	chr6	52063839	0.358639
chr6:52063859-52063918	chr6:51962549-52296645_101310	chr6	52063859	-0.787555
chr6:52063909-52063968	chr6:51962549-52296645_101360	chr6	52063909	-0.0767644
chr6:52063959-52064018	chr6:51962549-52296645_101410	chr6	52063959	-0.0116387
chr6:52064009-52064068	chr6:51962549-52296645_101460	chr6	52064009	0.153241
chr6:52064059-52064118	chr6:51962549-52296645_101510	chr6	52064059	-0.782157
chr6:52064109-52064168	chr6:51962549-52296645_101560	chr6	52064109	-0.888651
chr6:52064429-52064488	chr6:51962549-52296645_101880	chr6	52064429	0.455647
chr6:52065009-52065068	chr6:51962549-52296645_102460	chr6	52065009	0.886429
chr6:52065269-52065328	chr6:51962549-52296645_102720	chr6	52065269	-0.252647
chr6:52065309-52065368	chr6:51962549-52296645_102760	chr6	52065309	-0.305678
chr6:52065359-52065418	chr6:51962549-52296645_102810	chr6	52065359	1.54595
chr6:52065409-52065468	chr6:51962549-52296645_102860	chr6	52065409	1.15007
chr6:52065459-52065518	chr6:51962549-52296645_102910	chr6	52065459	-1.29471
chr6:52065509-52065568	chr6:51962549-52296645_102960	chr6	52065509	-1.00493
chr6:52065559-52065618	chr6:51962549-52296645_103010	chr6	52065559	0.732284
chr6:52065609-52065668	chr6:51962549-52296645_103060	chr6	52065609	0.091428
chr6:52065659-52065718	chr6:51962549-52296645_103110	chr6	52065659	0.190985
chr6:52065709-52065768	chr6:51962549-52296645_103160	chr6	52065709	0.0227713
chr6:52065759-52065818	chr6:51962549-52296645_103210	chr6	52065759	1.45145
chr6:52066079-52066138	chr6:51962549-52296645_103530	chr6	52066079	-0.301254
chr6:52066109-52066168	chr6:51962549-52296645_103560	chr6	52066109	0.264412
chr6:52066159-52066218	chr6:51962549-52296645_103610	chr6	52066159	-0.118957
chr6:52066209-52066268	chr6:51962549-52296645_103660	chr6	52066209	0.342897
chr6:52066319-52066378	chr6:51962549-52296645_103770	chr6	52066319	-0.185815
chr6:52066359-52066418	chr6:51962549-52296645_103810	chr6	52066359	0.0837224
chr6:52066409-52066468	chr6:51962549-52296645_103860	chr6	52066409	0.850772
chr6:52066459-52066518	chr6:51962549-52296645_103910	chr6	52066459	0.640438
chr6:52066529-52066588	chr6:51962549-52296645_103980	chr6	52066529	0.143331
chr6:52066559-52066618	chr6:51962549-52296645_104010	chr6	52066559	-0.04868
chr6:52066609-52066668	chr6:51962549-52296645_104060	chr6	52066609	0.925587
chr6:52066659-52066718	chr6:51962549-52296645_104110	chr6	52066659	0.652485
chr6:52066959-52067018	chr6:51962549-52296645_104410	chr6	52066959	0.0382724
chr6:52067009-52067068	chr6:51962549-52296645_104460	chr6	52067009	0.221468
chr6:52067279-52067338	chr6:51962549-52296645_104730	chr6	52067279	-0.791118
chr6:52067569-52067628	chr6:51962549-52296645_105020	chr6	52067569	-0.709748
chr6:52067949-52068008	chr6:51962549-52296645_105400	chr6	52067949	-0.707574
chr6:52067959-52068018	chr6:51962549-52296645_105410	chr6	52067959	-0.183322
chr6:52068169-52068228	chr6:51962549-52296645_105620	chr6	52068169	-0.175617
chr6:52068319-52068378	chr6:51962549-52296645_105770	chr6	52068319	0.232049
chr6:52068359-52068418	chr6:51962549-52296645_105810	chr6	52068359	0.606588
chr6:52068429-52068488	chr6:51962549-52296645_105880	chr6	52068429	-0.0304819
chr6:52068509-52068568	chr6:51962549-52296645_105960	chr6	52068509	-0.0529222
chr6:52068579-52068638	chr6:51962549-52296645_106030	chr6	52068579	-0.100435
chr6:52068609-52068668	chr6:51962549-52296645_106060	chr6	52068609	0.0767154
chr6:52068729-52068788	chr6:51962549-52296645_106180	chr6	52068729	-0.154978
chr6:52068799-52068858	chr6:51962549-52296645_106250	chr6	52068799	-0.13717
chr6:52068809-52068868	chr6:51962549-52296645_106260	chr6	52068809	-0.085137
chr6:52068949-52069008	chr6:51962549-52296645_106400	chr6	52068949	-0.471589
chr6:52068959-52069018	chr6:51962549-52296645_106410	chr6	52068959	0.200012
chr6:52069069-52069128	chr6:51962549-52296645_106520	chr6	52069069	0.37222
chr6:52069109-52069168	chr6:51962549-52296645_106560	chr6	52069109	1.26993
chr6:52069159-52069218	chr6:51962549-52296645_106610	chr6	52069159	-1.0707
chr6:52069209-52069268	chr6:51962549-52296645_106660	chr6	52069209	-0.956012
chr6:52069309-52069368	chr6:51962549-52296645_106760	chr6	52069309	-1.12184
chr6:52069359-52069418	chr6:51962549-52296645_106810	chr6	52069359	1.14361
chr6:52069409-52069468	chr6:51962549-52296645_106860	chr6	52069409	-0.389578
chr6:52069459-52069518	chr6:51962549-52296645_106910	chr6	52069459	0.649859
chr6:52069509-52069568	chr6:51962549-52296645_106960	chr6	52069509	-0.637599
chr6:52069559-52069618	chr6:51962549-52296645_107010	chr6	52069559	-0.0719582
chr6:52069609-52069668	chr6:51962549-52296645_107060	chr6	52069609	-1.59461
chr6:52069869-52069928	chr6:51962549-52296645_107320	chr6	52069869	-1.08088
chr6:52069909-52069968	chr6:51962549-52296645_107360	chr6	52069909	0.29421
chr6:52069959-52070018	chr6:51962549-52296645_107410	chr6	52069959	-1.13008
chr6:52070219-52070278	chr6:51962549-52296645_107670	chr6	52070219	0.773555
chr6:52070259-52070318	chr6:51962549-52296645_107710	chr6	52070259	-0.479897
chr6:52070309-52070368	chr6:51962549-52296645_107760	chr6	52070309	0.675308
chr6:52070359-52070418	chr6:51962549-52296645_107810	chr6	52070359	-0.903228
chr6:52070409-52070468	chr6:51962549-52296645_107860	chr6	52070409	0.631153
chr6:52070459-52070518	chr6:51962549-52296645_107910	chr6	52070459	0.362904
chr6:52070509-52070568	chr6:51962549-52296645_107960	chr6	52070509	0.113087
chr6:52070559-52070618	chr6:51962549-52296645_108010	chr6	52070559	1.37408
chr6:52070749-52070808	chr6:51962549-52296645_108200	chr6	52070749	0.226917
chr6:52070759-52070818	chr6:51962549-52296645_108210	chr6	52070759	-0.00235329
chr6:52070809-52070868	chr6:51962549-52296645_108260	chr6	52070809	-0.998874
chr6:52071209-52071268	chr6:51962549-52296645_108660	chr6	52071209	0.0672213
chr6:52071259-52071318	chr6:51962549-52296645_108710	chr6	52071259	0.534102
chr6:52071309-52071368	chr6:51962549-52296645_108760	chr6	52071309	0.430946
chr6:52071359-52071418	chr6:51962549-52296645_108810	chr6	52071359	1.50579
chr6:52071409-52071468	chr6:51962549-52296645_108860	chr6	52071409	0.109741
chr6:52071459-52071518	chr6:51962549-52296645_108910	chr6	52071459	0.853757
chr6:52071509-52071568	chr6:51962549-52296645_108960	chr6	52071509	-0.31904
chr6:52071839-52071898	chr6:51962549-52296645_109290	chr6	52071839	-0.844591
chr6:52071859-52071918	chr6:51962549-52296645_109310	chr6	52071859	-0.602833
chr6:52073319-52073378	chr6:51962549-52296645_110770	chr6	52073319	-0.388493
chr6:52073459-52073518	chr6:51962549-52296645_110910	chr6	52073459	-1.7243
chr6:52074549-52074608	chr6:51962549-52296645_112000	chr6	52074549	-0.551051
chr6:52074559-52074618	chr6:51962549-52296645_112010	chr6	52074559	-0.916373
chr6:52074799-52074858	chr6:51962549-52296645_112250	chr6	52074799	-0.189263
chr6:52075189-52075248	chr6:51962549-52296645_112640	chr6	52075189	-1.49111
chr6:52075209-52075268	chr6:51962549-52296645_112660	chr6	52075209	-0.399846
chr6:52075259-52075318	chr6:51962549-52296645_112710	chr6	52075259	-0.101743
chr6:52075309-52075368	chr6:51962549-52296645_112760	chr6	52075309	-1.47432
chr6:52075669-52075728	chr6:51962549-52296645_113120	chr6	52075669	-1.64151
chr6:52075709-52075768	chr6:51962549-52296645_113160	chr6	52075709	-0.838282
chr6:52075939-52075998	chr6:51962549-52296645_113390	chr6	52075939	-0.23493
chr6:52075959-52076018	chr6:51962549-52296645_113410	chr6	52075959	0.59915
chr6:52076039-52076098	chr6:51962549-52296645_113490	chr6	52076039	0.192476
chr6:52076059-52076118	chr6:51962549-52296645_113510	chr6	52076059	0.518928
chr6:52076109-52076168	chr6:51962549-52296645_113560	chr6	52076109	-0.542548
chr6:52076159-52076218	chr6:51962549-52296645_113610	chr6	52076159	-0.460562
chr6:52076209-52076268	chr6:51962549-52296645_113660	chr6	52076209	-0.918335
chr6:52076259-52076318	chr6:51962549-52296645_113710	chr6	52076259	0.710235
chr6:52076309-52076368	chr6:51962549-52296645_113760	chr6	52076309	0.743342
chr6:52076359-52076418	chr6:51962549-52296645_113810	chr6	52076359	-0.543214
chr6:52076459-52076518	chr6:51962549-52296645_113910	chr6	52076459	0.201492
chr6:52076509-52076568	chr6:51962549-52296645_113960	chr6	52076509	-0.7887
chr6:52077839-52077898	chr6:51962549-52296645_115290	chr6	52077839	0.582278
chr6:52077859-52077918	chr6:51962549-52296645_115310	chr6	52077859	1.37074
chr6:52077909-52077968	chr6:51962549-52296645_115360	chr6	52077909	-1.34307
chr6:52078199-52078258	chr6:51962549-52296645_115650	chr6	52078199	-1.62592
chr6:52078209-52078268	chr6:51962549-52296645_115660	chr6	52078209	-1.59782
chr6:52078259-52078318	chr6:51962549-52296645_115710	chr6	52078259	-1.14715
chr6:52078309-52078368	chr6:51962549-52296645_115760	chr6	52078309	-1.11714
chr6:52078359-52078418	chr6:51962549-52296645_115810	chr6	52078359	0.74509
chr6:52078409-52078468	chr6:51962549-52296645_115860	chr6	52078409	-0.25427
chr6:52078459-52078518	chr6:51962549-52296645_115910	chr6	52078459	-0.0251632
chr6:52078509-52078568	chr6:51962549-52296645_115960	chr6	52078509	0.137712
chr6:52078559-52078618	chr6:51962549-52296645_116010	chr6	52078559	-0.0330731
chr6:52078609-52078668	chr6:51962549-52296645_116060	chr6	52078609	-0.518799
chr6:52078659-52078718	chr6:51962549-52296645_116110	chr6	52078659	-0.310652
chr6:52079169-52079228	chr6:51962549-52296645_116620	chr6	52079169	-0.635026
chr6:52079209-52079268	chr6:51962549-52296645_116660	chr6	52079209	0.628064
chr6:52079459-52079518	chr6:51962549-52296645_116910	chr6	52079459	-1.81073
chr6:52079609-52079668	chr6:51962549-52296645_117060	chr6	52079609	-1.76383
chr6:52079659-52079718	chr6:51962549-52296645_117110	chr6	52079659	-1.00455
chr6:52079709-52079768	chr6:51962549-52296645_117160	chr6	52079709	-1.71831
chr6:52079759-52079818	chr6:51962549-52296645_117210	chr6	52079759	0.179673
chr6:52079809-52079868	chr6:51962549-52296645_117260	chr6	52079809	0.325017
chr6:52079859-52079918	chr6:51962549-52296645_117310	chr6	52079859	0.326777
chr6:52079909-52079968	chr6:51962549-52296645_117360	chr6	52079909	-2.71275
chr6:52079959-52080018	chr6:51962549-52296645_117410	chr6	52079959	-1.1878
chr6:52080009-52080068	chr6:51962549-52296645_117460	chr6	52080009	-1.13386
chr6:52080059-52080118	chr6:51962549-52296645_117510	chr6	52080059	-1.75811
chr6:52080149-52080208	chr6:51962549-52296645_117600	chr6	52080149	-0.844591
chr6:52080159-52080218	chr6:51962549-52296645_117610	chr6	52080159	-1.21225
chr6:52080209-52080268	chr6:51962549-52296645_117660	chr6	52080209	-0.840822
chr6:52080309-52080368	chr6:51962549-52296645_117760	chr6	52080309	-0.946532
chr6:52080359-52080418	chr6:51962549-52296645_117810	chr6	52080359	-0.864325
chr6:52080409-52080468	chr6:51962549-52296645_117860	chr6	52080409	-1.08442
chr6:52080459-52080518	chr6:51962549-52296645_117910	chr6	52080459	-0.339799
chr6:52080509-52080568	chr6:51962549-52296645_117960	chr6	52080509	1.3373
chr6:52080559-52080618	chr6:51962549-52296645_118010	chr6	52080559	-0.0944122
chr6:52080609-52080668	chr6:51962549-52296645_118060	chr6	52080609	0.864014
chr6:52081769-52081828	chr6:51962549-52296645_119220	chr6	52081769	-0.324589
chr6:52081869-52081928	chr6:51962549-52296645_119320	chr6	52081869	0.0408476
chr6:52081909-52081968	chr6:51962549-52296645_119360	chr6	52081909	0.214132
chr6:52081959-52082018	chr6:51962549-52296645_119410	chr6	52081959	0.78386
chr6:52082009-52082068	chr6:51962549-52296645_119460	chr6	52082009	0.364826
chr6:52082059-52082118	chr6:51962549-52296645_119510	chr6	52082059	-1.33424
chr6:52082139-52082198	chr6:51962549-52296645_119590	chr6	52082139	0.0852228
chr6:52082159-52082218	chr6:51962549-52296645_119610	chr6	52082159	0.566353
chr6:52082209-52082268	chr6:51962549-52296645_119660	chr6	52082209	-0.462656
chr6:52082259-52082318	chr6:51962549-52296645_119710	chr6	52082259	0.125865
chr6:52082309-52082368	chr6:51962549-52296645_119760	chr6	52082309	0.608508
chr6:52082549-52082608	chr6:51962549-52296645_120000	chr6	52082549	-0.653045
chr6:52082559-52082618	chr6:51962549-52296645_120010	chr6	52082559	-0.34217
chr6:52082679-52082738	chr6:51962549-52296645_120130	chr6	52082679	-0.918576
chr6:52082759-52082818	chr6:51962549-52296645_120210	chr6	52082759	-0.404474
chr6:52082979-52083038	chr6:51962549-52296645_120430	chr6	52082979	0.595185
chr6:52083009-52083068	chr6:51962549-52296645_120460	chr6	52083009	-0.503298
chr6:52083059-52083118	chr6:51962549-52296645_120510	chr6	52083059	0.605014
chr6:52083109-52083168	chr6:51962549-52296645_120560	chr6	52083109	-0.0838278
chr6:52083159-52083218	chr6:51962549-52296645_120610	chr6	52083159	1.16639
chr6:52083409-52083468	chr6:51962549-52296645_120860	chr6	52083409	-0.586477
chr6:52083899-52083958	chr6:51962549-52296645_121350	chr6	52083899	0.52215
chr6:52083909-52083968	chr6:51962549-52296645_121360	chr6	52083909	0.512154
chr6:52083959-52084018	chr6:51962549-52296645_121410	chr6	52083959	-0.630497
chr6:52084009-52084068	chr6:51962549-52296645_121460	chr6	52084009	0.101924
chr6:52084059-52084118	chr6:51962549-52296645_121510	chr6	52084059	0.142966
chr6:52084109-52084168	chr6:51962549-52296645_121560	chr6	52084109	0.903835
chr6:52084159-52084218	chr6:51962549-52296645_121610	chr6	52084159	-0.879673
chr6:52084209-52084268	chr6:51962549-52296645_121660	chr6	52084209	-0.689342
chr6:52084259-52084318	chr6:51962549-52296645_121710	chr6	52084259	0.883995
chr6:52084309-52084368	chr6:51962549-52296645_121760	chr6	52084309	-0.616639
chr6:52084569-52084628	chr6:51962549-52296645_122020	chr6	52084569	-0.171
chr6:52084939-52084998	chr6:51962549-52296645_122390	chr6	52084939	-1.29877
chr6:52084959-52085018	chr6:51962549-52296645_122410	chr6	52084959	-1.21537
chr6:52085009-52085068	chr6:51962549-52296645_122460	chr6	52085009	-1.15938
chr6:52085059-52085118	chr6:51962549-52296645_122510	chr6	52085059	-0.168113
chr6:52085109-52085168	chr6:51962549-52296645_122560	chr6	52085109	-0.210719
chr6:52085159-52085218	chr6:51962549-52296645_122610	chr6	52085159	1.34971
chr6:52085209-52085268	chr6:51962549-52296645_122660	chr6	52085209	-0.0783445
chr6:52085259-52085318	chr6:51962549-52296645_122710	chr6	52085259	-0.0195473
chr6:52085309-52085368	chr6:51962549-52296645_122760	chr6	52085309	0.0444864
chr6:52085359-52085418	chr6:51962549-52296645_122810	chr6	52085359	0.0595223
chr6:52085589-52085648	chr6:51962549-52296645_123040	chr6	52085589	1.04151
chr6:52085609-52085668	chr6:51962549-52296645_123060	chr6	52085609	0.319164
chr6:52085659-52085718	chr6:51962549-52296645_123110	chr6	52085659	-0.476076
chr6:52085709-52085768	chr6:51962549-52296645_123160	chr6	52085709	-0.801379
chr6:52085759-52085818	chr6:51962549-52296645_123210	chr6	52085759	0.33727
chr6:52086689-52086748	chr6:51962549-52296645_124140	chr6	52086689	-0.700778
chr6:52086709-52086768	chr6:51962549-52296645_124160	chr6	52086709	0.544008
chr6:52086759-52086818	chr6:51962549-52296645_124210	chr6	52086759	0.566605
chr6:52086809-52086868	chr6:51962549-52296645_124260	chr6	52086809	0.380244
chr6:52086859-52086918	chr6:51962549-52296645_124310	chr6	52086859	-0.190651
chr6:52086909-52086968	chr6:51962549-52296645_124360	chr6	52086909	-0.00742893
chr6:52086959-52087018	chr6:51962549-52296645_124410	chr6	52086959	0.79212
chr6:52087009-52087068	chr6:51962549-52296645_124460	chr6	52087009	0.920501
chr6:52087059-52087118	chr6:51962549-52296645_124510	chr6	52087059	0.355347
chr6:52087109-52087168	chr6:51962549-52296645_124560	chr6	52087109	0.390671
chr6:52087159-52087218	chr6:51962549-52296645_124610	chr6	52087159	-0.141699
chr6:52087399-52087458	chr6:51962549-52296645_124850	chr6	52087399	-0.309728
chr6:52087409-52087468	chr6:51962549-52296645_124860	chr6	52087409	-0.103857
chr6:52087459-52087518	chr6:51962549-52296645_124910	chr6	52087459	0.392989
chr6:52087539-52087598	chr6:51962549-52296645_124990	chr6	52087539	0.362806
chr6:52087559-52087618	chr6:51962549-52296645_125010	chr6	52087559	1.13335
chr6:52087609-52087668	chr6:51962549-52296645_125060	chr6	52087609	1.86437
chr6:52087799-52087858	chr6:51962549-52296645_125250	chr6	52087799	-0.221426
chr6:52087809-52087868	chr6:51962549-52296645_125260	chr6	52087809	-1.08238
chr6:52087909-52087968	chr6:51962549-52296645_125360	chr6	52087909	-0.726662
chr6:52087959-52088018	chr6:51962549-52296645_125410	chr6	52087959	-0.651196
chr6:52088009-52088068	chr6:51962549-52296645_125460	chr6	52088009	-0.716291
chr6:52088059-52088118	chr6:51962549-52296645_125510	chr6	52088059	0.0774772
chr6:52088229-52088288	chr6:51962549-52296645_125680	chr6	52088229	0.370031
chr6:52088259-52088318	chr6:51962549-52296645_125710	chr6	52088259	0.689008
chr6:52088309-52088368	chr6:51962549-52296645_125760	chr6	52088309	1.93085
chr6:52088359-52088418	chr6:51962549-52296645_125810	chr6	52088359	-0.206316
chr6:52088409-52088468	chr6:51962549-52296645_125860	chr6	52088409	-1.019
chr6:52088459-52088518	chr6:51962549-52296645_125910	chr6	52088459	-1.1725
chr6:52088559-52088618	chr6:51962549-52296645_126010	chr6	52088559	-0.582655
chr6:52088609-52088668	chr6:51962549-52296645_126060	chr6	52088609	-0.0814063
chr6:52088659-52088718	chr6:51962549-52296645_126110	chr6	52088659	-0.0373788
chr6:52088709-52088768	chr6:51962549-52296645_126160	chr6	52088709	0.292694
chr6:52088759-52088818	chr6:51962549-52296645_126210	chr6	52088759	0.523989
chr6:52088809-52088868	chr6:51962549-52296645_126260	chr6	52088809	0.705289
chr6:52088859-52088918	chr6:51962549-52296645_126310	chr6	52088859	-0.792804
chr6:52088909-52088968	chr6:51962549-52296645_126360	chr6	52088909	0.624484
chr6:52088959-52089018	chr6:51962549-52296645_126410	chr6	52088959	-0.122063
chr6:52089009-52089068	chr6:51962549-52296645_126460	chr6	52089009	-0.34826
chr6:52089079-52089138	chr6:51962549-52296645_126530	chr6	52089079	0.283027
chr6:52089149-52089208	chr6:51962549-52296645_126600	chr6	52089149	-0.404519
chr6:52089159-52089218	chr6:51962549-52296645_126610	chr6	52089159	0.13038
chr6:52089209-52089268	chr6:51962549-52296645_126660	chr6	52089209	0.442491
chr6:52089259-52089318	chr6:51962549-52296645_126710	chr6	52089259	0.550284
chr6:52089309-52089368	chr6:51962549-52296645_126760	chr6	52089309	0.356002
chr6:52089359-52089418	chr6:51962549-52296645_126810	chr6	52089359	-0.125175
chr6:52089409-52089468	chr6:51962549-52296645_126860	chr6	52089409	0.752595
chr6:52090039-52090098	chr6:51962549-52296645_127490	chr6	52090039	-0.98173
chr6:52090059-52090118	chr6:51962549-52296645_127510	chr6	52090059	-0.941801
chr6:52090109-52090168	chr6:51962549-52296645_127560	chr6	52090109	-0.805048
chr6:52090159-52090218	chr6:51962549-52296645_127610	chr6	52090159	1.03203
chr6:52090209-52090268	chr6:51962549-52296645_127660	chr6	52090209	-0.574819
chr6:52090259-52090318	chr6:51962549-52296645_127710	chr6	52090259	-0.385526
chr6:52090309-52090368	chr6:51962549-52296645_127760	chr6	52090309	0.372455
chr6:52090359-52090418	chr6:51962549-52296645_127810	chr6	52090359	0.662875
chr6:52090409-52090468	chr6:51962549-52296645_127860	chr6	52090409	0.797569
chr6:52090459-52090518	chr6:51962549-52296645_127910	chr6	52090459	0.565438
chr6:52090509-52090568	chr6:51962549-52296645_127960	chr6	52090509	-0.679075
chr6:52090559-52090618	chr6:51962549-52296645_128010	chr6	52090559	0.903703
chr6:52090609-52090668	chr6:51962549-52296645_128060	chr6	52090609	-0.887767
chr6:52090699-52090758	chr6:51962549-52296645_128150	chr6	52090699	-0.693542
chr6:52090709-52090768	chr6:51962549-52296645_128160	chr6	52090709	-0.747223
chr6:52091319-52091378	chr6:51962549-52296645_128770	chr6	52091319	-0.304393
chr6:52091359-52091418	chr6:51962549-52296645_128810	chr6	52091359	-1.06025
chr6:52091409-52091468	chr6:51962549-52296645_128860	chr6	52091409	0.57937
chr6:52091459-52091518	chr6:51962549-52296645_128910	chr6	52091459	-0.629633
chr6:52091509-52091568	chr6:51962549-52296645_128960	chr6	52091509	-0.543455
chr6:52091559-52091618	chr6:51962549-52296645_129010	chr6	52091559	-0.987497
chr6:52091609-52091668	chr6:51962549-52296645_129060	chr6	52091609	-0.634894
chr6:52091659-52091718	chr6:51962549-52296645_129110	chr6	52091659	0.601987
chr6:52091799-52091858	chr6:51962549-52296645_129250	chr6	52091799	0.283709
chr6:52091809-52091868	chr6:51962549-52296645_129260	chr6	52091809	0.649636
chr6:52091859-52091918	chr6:51962549-52296645_129310	chr6	52091859	-0.871919
chr6:52091909-52091968	chr6:51962549-52296645_129360	chr6	52091909	-0.156005
chr6:52091959-52092018	chr6:51962549-52296645_129410	chr6	52091959	0.15718
chr6:52092009-52092068	chr6:51962549-52296645_129460	chr6	52092009	0.773504
chr6:52092059-52092118	chr6:51962549-52296645_129510	chr6	52092059	0.668931
chr6:52092109-52092168	chr6:51962549-52296645_129560	chr6	52092109	-0.587458
chr6:52092159-52092218	chr6:51962549-52296645_129610	chr6	52092159	-0.170897
chr6:52092209-52092268	chr6:51962549-52296645_129660	chr6	52092209	-0.333226
chr6:52092259-52092318	chr6:51962549-52296645_129710	chr6	52092259	1.18783
chr6:52092309-52092368	chr6:51962549-52296645_129760	chr6	52092309	-1.36438
chr6:52092359-52092418	chr6:51962549-52296645_129810	chr6	52092359	1.04357
chr6:52092829-52092888	chr6:51962549-52296645_130280	chr6	52092829	-1.82999
chr6:52092939-52092998	chr6:51962549-52296645_130390	chr6	52092939	-2.04762
chr6:52092959-52093018	chr6:51962549-52296645_130410	chr6	52092959	-4.25819
chr6:52093539-52093598	chr6:51962549-52296645_130990	chr6	52093539	0.513191
chr6:52093559-52093618	chr6:51962549-52296645_131010	chr6	52093559	-0.404855
chr6:52093609-52093668	chr6:51962549-52296645_131060	chr6	52093609	-0.116625
chr6:52093869-52093928	chr6:51962549-52296645_131320	chr6	52093869	-0.859173
chr6:52093909-52093968	chr6:51962549-52296645_131360	chr6	52093909	-2.46266
chr6:52094559-52094618	chr6:51962549-52296645_132010	chr6	52094559	0.151239
chr6:52094609-52094668	chr6:51962549-52296645_132060	chr6	52094609	1.12823
chr6:52094659-52094718	chr6:51962549-52296645_132110	chr6	52094659	0.901014
chr6:52094709-52094768	chr6:51962549-52296645_132160	chr6	52094709	-1.33424
chr6:52094759-52094818	chr6:51962549-52296645_132210	chr6	52094759	-1.16226
chr6:52094809-52094868	chr6:51962549-52296645_132260	chr6	52094809	-1.43156
chr6:52094859-52094918	chr6:51962549-52296645_132310	chr6	52094859	-0.895615
chr6:52094909-52094968	chr6:51962549-52296645_132360	chr6	52094909	-1.09824
chr6:52095029-52095088	chr6:51962549-52296645_132480	chr6	52095029	1.01492
chr6:52095059-52095118	chr6:51962549-52296645_132510	chr6	52095059	1.03774
chr6:52095109-52095168	chr6:51962549-52296645_132560	chr6	52095109	-1.09416
chr6:52095159-52095218	chr6:51962549-52296645_132610	chr6	52095159	-0.347904
chr6:52095209-52095268	chr6:51962549-52296645_132660	chr6	52095209	1.34837
chr6:52095259-52095318	chr6:51962549-52296645_132710	chr6	52095259	0.27099
chr6:52095309-52095368	chr6:51962549-52296645_132760	chr6	52095309	-0.205368
chr6:52095419-52095478	chr6:51962549-52296645_132870	chr6	52095419	-0.795478
chr6:52095499-52095558	chr6:51962549-52296645_132950	chr6	52095499	-1.30635
chr6:52095509-52095568	chr6:51962549-52296645_132960	chr6	52095509	-0.503298
chr6:52095599-52095658	chr6:51962549-52296645_133050	chr6	52095599	-0.0536366
chr6:52095609-52095668	chr6:51962549-52296645_133060	chr6	52095609	-0.16949
chr6:52095659-52095718	chr6:51962549-52296645_133110	chr6	52095659	0.239626
chr6:52096339-52096398	chr6:51962549-52296645_133790	chr6	52096339	-0.210251
chr6:52096359-52096418	chr6:51962549-52296645_133810	chr6	52096359	-0.467269
chr6:52096409-52096468	chr6:51962549-52296645_133860	chr6	52096409	0.485623
chr6:52096459-52096518	chr6:51962549-52296645_133910	chr6	52096459	-0.318266
chr6:52096509-52096568	chr6:51962549-52296645_133960	chr6	52096509	-0.204439
chr6:52096559-52096618	chr6:51962549-52296645_134010	chr6	52096559	-1.28466
chr6:52096609-52096668	chr6:51962549-52296645_134060	chr6	52096609	0.93996
chr6:52096659-52096718	chr6:51962549-52296645_134110	chr6	52096659	0.810457
chr6:52096709-52096768	chr6:51962549-52296645_134160	chr6	52096709	1.09993
chr6:52096759-52096818	chr6:51962549-52296645_134210	chr6	52096759	0.384664
chr6:52096809-52096868	chr6:51962549-52296645_134260	chr6	52096809	-0.475611
chr6:52096859-52096918	chr6:51962549-52296645_134310	chr6	52096859	-0.995151
chr6:52096909-52096968	chr6:51962549-52296645_134360	chr6	52096909	-0.715997
chr6:52096959-52097018	chr6:51962549-52296645_134410	chr6	52096959	-0.622492
chr6:52097009-52097068	chr6:51962549-52296645_134460	chr6	52097009	1.00268
chr6:52097059-52097118	chr6:51962549-52296645_134510	chr6	52097059	0.385983
chr6:52097109-52097168	chr6:51962549-52296645_134560	chr6	52097109	1.364
chr6:52097159-52097218	chr6:51962549-52296645_134610	chr6	52097159	0.72827
chr6:52097209-52097268	chr6:51962549-52296645_134660	chr6	52097209	0.782698
chr6:52097539-52097598	chr6:51962549-52296645_134990	chr6	52097539	-0.373662
chr6:52097559-52097618	chr6:51962549-52296645_135010	chr6	52097559	0.546976
chr6:52097609-52097668	chr6:51962549-52296645_135060	chr6	52097609	-1.4679
chr6:52097659-52097718	chr6:51962549-52296645_135110	chr6	52097659	-0.151454
chr6:52097709-52097768	chr6:51962549-52296645_135160	chr6	52097709	-0.753393
chr6:52098049-52098108	chr6:51962549-52296645_135500	chr6	52098049	-0.870822
chr6:52098059-52098118	chr6:51962549-52296645_135510	chr6	52098059	-0.979209
chr6:52098109-52098168	chr6:51962549-52296645_135560	chr6	52098109	-1.07676
chr6:52098159-52098218	chr6:51962549-52296645_135610	chr6	52098159	-1.54404
chr6:52098609-52098668	chr6:51962549-52296645_136060	chr6	52098609	-1.04095
chr6:52098829-52098888	chr6:51962549-52296645_136280	chr6	52098829	-2.1264
chr6:52098859-52098918	chr6:51962549-52296645_136310	chr6	52098859	-1.16918
chr6:52099729-52099788	chr6:51962549-52296645_137180	chr6	52099729	-0.0676631
chr6:52099759-52099818	chr6:51962549-52296645_137210	chr6	52099759	0.0933103
chr6:52099809-52099868	chr6:51962549-52296645_137260	chr6	52099809	-0.256383
chr6:52099869-52099928	chr6:51962549-52296645_137320	chr6	52099869	0.50026
chr6:52099909-52099968	chr6:51962549-52296645_137360	chr6	52099909	0.418494
chr6:52099959-52100018	chr6:51962549-52296645_137410	chr6	52099959	0.488089
chr6:52100209-52100268	chr6:51962549-52296645_137660	chr6	52100209	0.648863
chr6:52100259-52100318	chr6:51962549-52296645_137710	chr6	52100259	2.73103
chr6:52100309-52100368	chr6:51962549-52296645_137760	chr6	52100309	0.313602
chr6:52100359-52100418	chr6:51962549-52296645_137810	chr6	52100359	2.12504
chr6:52100409-52100468	chr6:51962549-52296645_137860	chr6	52100409	-0.601073
chr6:52100459-52100518	chr6:51962549-52296645_137910	chr6	52100459	1.15774
chr6:52100509-52100568	chr6:51962549-52296645_137960	chr6	52100509	0.832529
chr6:52100559-52100618	chr6:51962549-52296645_138010	chr6	52100559	0.42862
chr6:52100609-52100668	chr6:51962549-52296645_138060	chr6	52100609	0.185915
chr6:52100659-52100718	chr6:51962549-52296645_138110	chr6	52100659	0.0615638
chr6:52100709-52100768	chr6:51962549-52296645_138160	chr6	52100709	0.856092
chr6:52100759-52100818	chr6:51962549-52296645_138210	chr6	52100759	0.609308
chr6:52100809-52100868	chr6:51962549-52296645_138260	chr6	52100809	1.61366
chr6:52100859-52100918	chr6:51962549-52296645_138310	chr6	52100859	-1.19446
chr6:52100929-52100988	chr6:51962549-52296645_138380	chr6	52100929	2.26035
chr6:52100959-52101018	chr6:51962549-52296645_138410	chr6	52100959	2.30213
chr6:52101109-52101168	chr6:51962549-52296645_138560	chr6	52101109	-0.724297
chr6:52101159-52101218	chr6:51962549-52296645_138610	chr6	52101159	-2.03822
chr6:52101209-52101268	chr6:51962549-52296645_138660	chr6	52101209	-4.61964
chr6:52101259-52101318	chr6:51962549-52296645_138710	chr6	52101259	-0.365794
chr6:52101309-52101368	chr6:51962549-52296645_138760	chr6	52101309	-1.47432
chr6:52101449-52101508	chr6:51962549-52296645_138900	chr6	52101449	-0.275259
chr6:52101459-52101518	chr6:51962549-52296645_138910	chr6	52101459	-0.211408
chr6:52101509-52101568	chr6:51962549-52296645_138960	chr6	52101509	-0.505345
chr6:52101559-52101618	chr6:51962549-52296645_139010	chr6	52101559	1.39168
chr6:52101609-52101668	chr6:51962549-52296645_139060	chr6	52101609	-0.13717
chr6:52101659-52101718	chr6:51962549-52296645_139110	chr6	52101659	0.106556
chr6:52101709-52101768	chr6:51962549-52296645_139160	chr6	52101709	-0.156432
chr6:52101759-52101818	chr6:51962549-52296645_139210	chr6	52101759	-0.336458
chr6:52101809-52101868	chr6:51962549-52296645_139260	chr6	52101809	0.106062
chr6:52101859-52101918	chr6:51962549-52296645_139310	chr6	52101859	-0.589321
chr6:52101979-52102038	chr6:51962549-52296645_139430	chr6	52101979	1.75692
chr6:52102009-52102068	chr6:51962549-52296645_139460	chr6	52102009	-0.853795
chr6:52102059-52102118	chr6:51962549-52296645_139510	chr6	52102059	-1.26335
chr6:52102109-52102168	chr6:51962549-52296645_139560	chr6	52102109	-0.882941
chr6:52102159-52102218	chr6:51962549-52296645_139610	chr6	52102159	-0.742977
chr6:52102209-52102268	chr6:51962549-52296645_139660	chr6	52102209	-0.108854
chr6:52102259-52102318	chr6:51962549-52296645_139710	chr6	52102259	-0.313047
chr6:52102309-52102368	chr6:51962549-52296645_139760	chr6	52102309	0.767295
chr6:52102359-52102418	chr6:51962549-52296645_139810	chr6	52102359	0.262831
chr6:52102409-52102468	chr6:51962549-52296645_139860	chr6	52102409	0.551108
chr6:52102459-52102518	chr6:51962549-52296645_139910	chr6	52102459	-0.699695
chr6:52102509-52102568	chr6:51962549-52296645_139960	chr6	52102509	1.14575
chr6:52102559-52102618	chr6:51962549-52296645_140010	chr6	52102559	-0.424402
chr6:52102609-52102668	chr6:51962549-52296645_140060	chr6	52102609	-0.514377
chr6:52102659-52102718	chr6:51962549-52296645_140110	chr6	52102659	0.156055
chr6:52102709-52102768	chr6:51962549-52296645_140160	chr6	52102709	-0.719097
chr6:52102759-52102818	chr6:51962549-52296645_140210	chr6	52102759	-0.15
chr6:52102809-52102868	chr6:51962549-52296645_140260	chr6	52102809	1.43326
chr6:52102859-52102918	chr6:51962549-52296645_140310	chr6	52102859	-0.312078
chr6:52102909-52102968	chr6:51962549-52296645_140360	chr6	52102909	1.3646
chr6:52102959-52103018	chr6:51962549-52296645_140410	chr6	52102959	-0.379686
chr6:52103009-52103068	chr6:51962549-52296645_140460	chr6	52103009	-0.615772
chr6:52103059-52103118	chr6:51962549-52296645_140510	chr6	52103059	-0.763825
chr6:52103109-52103168	chr6:51962549-52296645_140560	chr6	52103109	-0.794852
chr6:52103159-52103218	chr6:51962549-52296645_140610	chr6	52103159	0.521268
chr6:52103209-52103268	chr6:51962549-52296645_140660	chr6	52103209	0.918283
chr6:52103259-52103318	chr6:51962549-52296645_140710	chr6	52103259	-1.02316
chr6:52103309-52103368	chr6:51962549-52296645_140760	chr6	52103309	0.959762
chr6:52103359-52103418	chr6:51962549-52296645_140810	chr6	52103359	0.293169
chr6:52103409-52103468	chr6:51962549-52296645_140860	chr6	52103409	-0.646888
chr6:52103459-52103518	chr6:51962549-52296645_140910	chr6	52103459	-0.165076
chr6:52103509-52103568	chr6:51962549-52296645_140960	chr6	52103509	-0.337288
chr6:52103559-52103618	chr6:51962549-52296645_141010	chr6	52103559	-0.535719
chr6:52103609-52103668	chr6:51962549-52296645_141060	chr6	52103609	-0.102177
chr6:52103709-52103768	chr6:51962549-52296645_141160	chr6	52103709	-0.547692
chr6:52103779-52103838	chr6:51962549-52296645_141230	chr6	52103779	-0.654293
chr6:52103809-52103868	chr6:51962549-52296645_141260	chr6	52103809	0.752183
chr6:52103859-52103918	chr6:51962549-52296645_141310	chr6	52103859	-0.669504
chr6:52103929-52103988	chr6:51962549-52296645_141380	chr6	52103929	-0.970656
chr6:52103959-52104018	chr6:51962549-52296645_141410	chr6	52103959	-1.04909
chr6:52104009-52104068	chr6:51962549-52296645_141460	chr6	52104009	-0.829526
chr6:52104059-52104118	chr6:51962549-52296645_141510	chr6	52104059	-0.466222
chr6:52104109-52104168	chr6:51962549-52296645_141560	chr6	52104109	0.537973
chr6:52104159-52104218	chr6:51962549-52296645_141610	chr6	52104159	-0.690296
chr6:52104209-52104268	chr6:51962549-52296645_141660	chr6	52104209	-0.354693
chr6:52104259-52104318	chr6:51962549-52296645_141710	chr6	52104259	0.0704991
chr6:52104309-52104368	chr6:51962549-52296645_141760	chr6	52104309	0.292113
chr6:52104359-52104418	chr6:51962549-52296645_141810	chr6	52104359	0.390644
chr6:52104459-52104518	chr6:51962549-52296645_141910	chr6	52104459	2.01757
chr6:52104669-52104728	chr6:51962549-52296645_142120	chr6	52104669	-0.0945463
chr6:52104709-52104768	chr6:51962549-52296645_142160	chr6	52104709	-0.161538
chr6:52104759-52104818	chr6:51962549-52296645_142210	chr6	52104759	-0.00683241
chr6:52104809-52104868	chr6:51962549-52296645_142260	chr6	52104809	-0.345093
chr6:52104859-52104918	chr6:51962549-52296645_142310	chr6	52104859	-0.508035
chr6:52104909-52104968	chr6:51962549-52296645_142360	chr6	52104909	-0.41366
chr6:52104959-52105018	chr6:51962549-52296645_142410	chr6	52104959	-0.134554
chr6:52105009-52105068	chr6:51962549-52296645_142460	chr6	52105009	0.879531
chr6:52105109-52105168	chr6:51962549-52296645_142560	chr6	52105109	-0.571469
chr6:52105159-52105218	chr6:51962549-52296645_142610	chr6	52105159	-0.596601
chr6:52105209-52105268	chr6:51962549-52296645_142660	chr6	52105209	1.24945
chr6:52105259-52105318	chr6:51962549-52296645_142710	chr6	52105259	-0.829644
chr6:52105379-52105438	chr6:51962549-52296645_142830	chr6	52105379	-1.15303
chr6:52105409-52105468	chr6:51962549-52296645_142860	chr6	52105409	-0.520746
chr6:52105459-52105518	chr6:51962549-52296645_142910	chr6	52105459	0.102262
chr6:52105509-52105568	chr6:51962549-52296645_142960	chr6	52105509	-0.490001
chr6:52105559-52105618	chr6:51962549-52296645_143010	chr6	52105559	-0.671575
chr6:52105609-52105668	chr6:51962549-52296645_143060	chr6	52105609	0.262905
chr6:52105659-52105718	chr6:51962549-52296645_143110	chr6	52105659	-0.245129
chr6:52105709-52105768	chr6:51962549-52296645_143160	chr6	52105709	-0.487943
chr6:52105759-52105818	chr6:51962549-52296645_143210	chr6	52105759	-0.644653
chr6:52105809-52105868	chr6:51962549-52296645_143260	chr6	52105809	0.621176
chr6:52105859-52105918	chr6:51962549-52296645_143310	chr6	52105859	-0.0988121
chr6:52105909-52105968	chr6:51962549-52296645_143360	chr6	52105909	-0.220364
chr6:52105959-52106018	chr6:51962549-52296645_143410	chr6	52105959	-0.0148868
chr6:52106009-52106068	chr6:51962549-52296645_143460	chr6	52106009	0.174774
chr6:52106059-52106118	chr6:51962549-52296645_143510	chr6	52106059	-0.435723
chr6:52106109-52106168	chr6:51962549-52296645_143560	chr6	52106109	0.268751
chr6:52106159-52106218	chr6:51962549-52296645_143610	chr6	52106159	-1.03404
chr6:52106209-52106268	chr6:51962549-52296645_143660	chr6	52106209	-0.310652
chr6:52106259-52106318	chr6:51962549-52296645_143710	chr6	52106259	-0.310258
chr6:52106309-52106368	chr6:51962549-52296645_143760	chr6	52106309	1.5279
chr6:52106359-52106418	chr6:51962549-52296645_143810	chr6	52106359	0.0535608
chr6:52106409-52106468	chr6:51962549-52296645_143860	chr6	52106409	0.833737
chr6:52106479-52106538	chr6:51962549-52296645_143930	chr6	52106479	-0.124415
chr6:52106509-52106568	chr6:51962549-52296645_143960	chr6	52106509	-0.440366
chr6:52106559-52106618	chr6:51962549-52296645_144010	chr6	52106559	-0.0140286
chr6:52106609-52106668	chr6:51962549-52296645_144060	chr6	52106609	0.0048494
chr6:52106659-52106718	chr6:51962549-52296645_144110	chr6	52106659	0.345707
chr6:52106709-52106768	chr6:51962549-52296645_144160	chr6	52106709	0.962485
chr6:52106759-52106818	chr6:51962549-52296645_144210	chr6	52106759	0.901136
chr6:52106809-52106868	chr6:51962549-52296645_144260	chr6	52106809	1.22061
chr6:52106859-52106918	chr6:51962549-52296645_144310	chr6	52106859	0.409054
chr6:52106909-52106968	chr6:51962549-52296645_144360	chr6	52106909	0.133669
chr6:52106959-52107018	chr6:51962549-52296645_144410	chr6	52106959	0.597072
chr6:52107009-52107068	chr6:51962549-52296645_144460	chr6	52107009	0.52095
chr6:52107059-52107118	chr6:51962549-52296645_144510	chr6	52107059	2.06112
chr6:52107129-52107188	chr6:51962549-52296645_144580	chr6	52107129	-0.288198
chr6:52107159-52107218	chr6:51962549-52296645_144610	chr6	52107159	-0.109019
chr6:52107209-52107268	chr6:51962549-52296645_144660	chr6	52107209	0.0543444
chr6:52107339-52107398	chr6:51962549-52296645_144790	chr6	52107339	0.450516
chr6:52107359-52107418	chr6:51962549-52296645_144810	chr6	52107359	0.450698
chr6:52107409-52107468	chr6:51962549-52296645_144860	chr6	52107409	0.949007
chr6:52107459-52107518	chr6:51962549-52296645_144910	chr6	52107459	-0.20208
chr6:52107509-52107568	chr6:51962549-52296645_144960	chr6	52107509	1.12146
chr6:52107559-52107618	chr6:51962549-52296645_145010	chr6	52107559	0.104385
chr6:52107609-52107668	chr6:51962549-52296645_145060	chr6	52107609	0.459025
chr6:52107659-52107718	chr6:51962549-52296645_145110	chr6	52107659	1.03127
chr6:52107709-52107768	chr6:51962549-52296645_145160	chr6	52107709	0.801021
chr6:52107759-52107818	chr6:51962549-52296645_145210	chr6	52107759	1.19679
chr6:52107849-52107908	chr6:51962549-52296645_145300	chr6	52107849	0.907651
chr6:52107859-52107918	chr6:51962549-52296645_145310	chr6	52107859	0.0655453
chr6:52107909-52107968	chr6:51962549-52296645_145360	chr6	52107909	0.0579607
chr6:52108049-52108108	chr6:51962549-52296645_145500	chr6	52108049	0.992969
chr6:52108059-52108118	chr6:51962549-52296645_145510	chr6	52108059	0.31613
chr6:52108109-52108168	chr6:51962549-52296645_145560	chr6	52108109	0.0332203
chr6:52108159-52108218	chr6:51962549-52296645_145610	chr6	52108159	0.356322
chr6:52108209-52108268	chr6:51962549-52296645_145660	chr6	52108209	0.188919
chr6:52108259-52108318	chr6:51962549-52296645_145710	chr6	52108259	-0.264889
chr6:52108309-52108368	chr6:51962549-52296645_145760	chr6	52108309	0.791253
chr6:52108359-52108418	chr6:51962549-52296645_145810	chr6	52108359	-0.256383
chr6:52108409-52108468	chr6:51962549-52296645_145860	chr6	52108409	-0.506306
chr6:52108509-52108568	chr6:51962549-52296645_145960	chr6	52108509	0.266517
chr6:52108559-52108618	chr6:51962549-52296645_146010	chr6	52108559	0.487932
chr6:52108629-52108688	chr6:51962549-52296645_146080	chr6	52108629	1.4644
chr6:52108659-52108718	chr6:51962549-52296645_146110	chr6	52108659	0.392699
chr6:52108709-52108768	chr6:51962549-52296645_146160	chr6	52108709	1.1422
chr6:52108759-52108818	chr6:51962549-52296645_146210	chr6	52108759	1.03473
chr6:52108809-52108868	chr6:51962549-52296645_146260	chr6	52108809	0.619043
chr6:52108859-52108918	chr6:51962549-52296645_146310	chr6	52108859	-0.422572
chr6:52108909-52108968	chr6:51962549-52296645_146360	chr6	52108909	-0.123396
chr6:52108959-52109018	chr6:51962549-52296645_146410	chr6	52108959	-0.403645
chr6:52109009-52109068	chr6:51962549-52296645_146460	chr6	52109009	0.575724
chr6:52109139-52109198	chr6:51962549-52296645_146590	chr6	52109139	1.16135
chr6:52109159-52109218	chr6:51962549-52296645_146610	chr6	52109159	1.79082
chr6:52109209-52109268	chr6:51962549-52296645_146660	chr6	52109209	0.11874
chr6:52109259-52109318	chr6:51962549-52296645_146710	chr6	52109259	0.0387967
chr6:52109309-52109368	chr6:51962549-52296645_146760	chr6	52109309	0.522088
chr6:52109359-52109418	chr6:51962549-52296645_146810	chr6	52109359	0.0896578
chr6:52109409-52109468	chr6:51962549-52296645_146860	chr6	52109409	1.3534
chr6:52109529-52109588	chr6:51962549-52296645_146980	chr6	52109529	0.820461
chr6:52109559-52109618	chr6:51962549-52296645_147010	chr6	52109559	-0.220085
chr6:52109609-52109668	chr6:51962549-52296645_147060	chr6	52109609	0.450938
chr6:52109659-52109718	chr6:51962549-52296645_147110	chr6	52109659	1.18542
chr6:52109709-52109768	chr6:51962549-52296645_147160	chr6	52109709	-0.663945
chr6:52109759-52109818	chr6:51962549-52296645_147210	chr6	52109759	-0.717027
chr6:52109819-52109878	chr6:51962549-52296645_147270	chr6	52109819	-1.05111
chr6:52109859-52109918	chr6:51962549-52296645_147310	chr6	52109859	-0.673223
chr6:52109919-52109978	chr6:51962549-52296645_147370	chr6	52109919	-0.0800395
chr6:52109989-52110048	chr6:51962549-52296645_147440	chr6	52109989	1.02277
chr6:52110009-52110068	chr6:51962549-52296645_147460	chr6	52110009	1.22391
chr6:52110059-52110118	chr6:51962549-52296645_147510	chr6	52110059	0.784771
chr6:52110109-52110168	chr6:51962549-52296645_147560	chr6	52110109	0.959046
chr6:52110159-52110218	chr6:51962549-52296645_147610	chr6	52110159	0.0952765
chr6:52110209-52110268	chr6:51962549-52296645_147660	chr6	52110209	-0.107625
chr6:52110259-52110318	chr6:51962549-52296645_147710	chr6	52110259	-0.638812
chr6:52110309-52110368	chr6:51962549-52296645_147760	chr6	52110309	0.403293
chr6:52110419-52110478	chr6:51962549-52296645_147870	chr6	52110419	1.7542
chr6:52110459-52110518	chr6:51962549-52296645_147910	chr6	52110459	0.955281
chr6:52110509-52110568	chr6:51962549-52296645_147960	chr6	52110509	1.20042
chr6:52110559-52110618	chr6:51962549-52296645_148010	chr6	52110559	0.425425
chr6:52110609-52110668	chr6:51962549-52296645_148060	chr6	52110609	0.571355
chr6:52110659-52110718	chr6:51962549-52296645_148110	chr6	52110659	0.817115
chr6:52110709-52110768	chr6:51962549-52296645_148160	chr6	52110709	0.510123
chr6:52110759-52110818	chr6:51962549-52296645_148210	chr6	52110759	1.09014
chr6:52110809-52110868	chr6:51962549-52296645_148260	chr6	52110809	0.353594
chr6:52110859-52110918	chr6:51962549-52296645_148310	chr6	52110859	-0.591037
chr6:52110909-52110968	chr6:51962549-52296645_148360	chr6	52110909	-0.899104
chr6:52110959-52111018	chr6:51962549-52296645_148410	chr6	52110959	1.09385
chr6:52111009-52111068	chr6:51962549-52296645_148460	chr6	52111009	0.18436
chr6:52111059-52111118	chr6:51962549-52296645_148510	chr6	52111059	-2.3536
chr6:52111109-52111168	chr6:51962549-52296645_148560	chr6	52111109	-3.36955
chr6:52111159-52111218	chr6:51962549-52296645_148610	chr6	52111159	-0.868039
chr6:52111209-52111268	chr6:51962549-52296645_148660	chr6	52111209	-2.17801
chr6:52111259-52111318	chr6:51962549-52296645_148710	chr6	52111259	1.09085
chr6:52111309-52111368	chr6:51962549-52296645_148760	chr6	52111309	1.21052
chr6:52111359-52111418	chr6:51962549-52296645_148810	chr6	52111359	0.546373
chr6:52111409-52111468	chr6:51962549-52296645_148860	chr6	52111409	-1.05029
chr6:52111599-52111658	chr6:51962549-52296645_149050	chr6	52111599	-0.758111
chr6:52111609-52111668	chr6:51962549-52296645_149060	chr6	52111609	-0.743798
chr6:52111659-52111718	chr6:51962549-52296645_149110	chr6	52111659	-1.05969
chr6:52111709-52111768	chr6:51962549-52296645_149160	chr6	52111709	-0.212249
chr6:52111829-52111888	chr6:51962549-52296645_149280	chr6	52111829	0.422889
chr6:52111919-52111978	chr6:51962549-52296645_149370	chr6	52111919	0.76631
chr6:52111959-52112018	chr6:51962549-52296645_149410	chr6	52111959	1.01326
chr6:52112009-52112068	chr6:51962549-52296645_149460	chr6	52112009	-0.758111
chr6:52112059-52112118	chr6:51962549-52296645_149510	chr6	52112059	-0.625356
chr6:52112109-52112168	chr6:51962549-52296645_149560	chr6	52112109	1.37678
chr6:52112159-52112218	chr6:51962549-52296645_149610	chr6	52112159	0.460529
chr6:52112209-52112268	chr6:51962549-52296645_149660	chr6	52112209	0.0534681
chr6:52112309-52112368	chr6:51962549-52296645_149760	chr6	52112309	-0.358349
chr6:52112359-52112418	chr6:51962549-52296645_149810	chr6	52112359	-0.105003
chr6:52112409-52112468	chr6:51962549-52296645_149860	chr6	52112409	-1.43767
chr6:52112499-52112558	chr6:51962549-52296645_149950	chr6	52112499	-1.01026
chr6:52112509-52112568	chr6:51962549-52296645_149960	chr6	52112509	-1.37456
chr6:52112559-52112618	chr6:51962549-52296645_150010	chr6	52112559	-1.49036
chr6:52112609-52112668	chr6:51962549-52296645_150060	chr6	52112609	-0.118422
chr6:52112659-52112718	chr6:51962549-52296645_150110	chr6	52112659	0.480583
chr6:52112709-52112768	chr6:51962549-52296645_150160	chr6	52112709	-0.321651
chr6:52112759-52112818	chr6:51962549-52296645_150210	chr6	52112759	-0.591301
chr6:52112809-52112868	chr6:51962549-52296645_150260	chr6	52112809	-0.189688
chr6:52112859-52112918	chr6:51962549-52296645_150310	chr6	52112859	-0.159645
chr6:52112939-52112998	chr6:51962549-52296645_150390	chr6	52112939	0.142353
chr6:52112959-52113018	chr6:51962549-52296645_150410	chr6	52112959	0.306019
chr6:52113009-52113068	chr6:51962549-52296645_150460	chr6	52113009	0.0720887
chr6:52113059-52113118	chr6:51962549-52296645_150510	chr6	52113059	0.697132
chr6:52113109-52113168	chr6:51962549-52296645_150560	chr6	52113109	0.840285
chr6:52113159-52113218	chr6:51962549-52296645_150610	chr6	52113159	-0.0854614
chr6:52113209-52113268	chr6:51962549-52296645_150660	chr6	52113209	0.632337
chr6:52113259-52113318	chr6:51962549-52296645_150710	chr6	52113259	0.826675
chr6:52113309-52113368	chr6:51962549-52296645_150760	chr6	52113309	0.708753
chr6:52113359-52113418	chr6:51962549-52296645_150810	chr6	52113359	0.13207
chr6:52113409-52113468	chr6:51962549-52296645_150860	chr6	52113409	0.665915
chr6:52113459-52113518	chr6:51962549-52296645_150910	chr6	52113459	0.401545
chr6:52113509-52113568	chr6:51962549-52296645_150960	chr6	52113509	-0.156432
chr6:52113559-52113618	chr6:51962549-52296645_151010	chr6	52113559	0.999125
chr6:52113609-52113668	chr6:51962549-52296645_151060	chr6	52113609	0.0801375
chr6:52113659-52113718	chr6:51962549-52296645_151110	chr6	52113659	0.4446
chr6:52113709-52113768	chr6:51962549-52296645_151160	chr6	52113709	0.522627
chr6:52113759-52113818	chr6:51962549-52296645_151210	chr6	52113759	0.843568
chr6:52113809-52113868	chr6:51962549-52296645_151260	chr6	52113809	0.647324
chr6:52113859-52113918	chr6:51962549-52296645_151310	chr6	52113859	0.0803097
chr6:52113909-52113968	chr6:51962549-52296645_151360	chr6	52113909	-0.207441
chr6:52113959-52114018	chr6:51962549-52296645_151410	chr6	52113959	-0.0725357
chr6:52114049-52114108	chr6:51962549-52296645_151500	chr6	52114049	0.0350957
chr6:52114059-52114118	chr6:51962549-52296645_151510	chr6	52114059	0.334045
chr6:52114109-52114168	chr6:51962549-52296645_151560	chr6	52114109	0.638877
chr6:52114159-52114218	chr6:51962549-52296645_151610	chr6	52114159	1.18126
chr6:52114209-52114268	chr6:51962549-52296645_151660	chr6	52114209	0.571665
chr6:52114289-52114348	chr6:51962549-52296645_151740	chr6	52114289	0.378267
chr6:52114309-52114368	chr6:51962549-52296645_151760	chr6	52114309	0.514404
chr6:52114429-52114488	chr6:51962549-52296645_151880	chr6	52114429	0.43919
chr6:52114459-52114518	chr6:51962549-52296645_151910	chr6	52114459	0.882167
chr6:52114509-52114568	chr6:51962549-52296645_151960	chr6	52114509	0.458672
chr6:52114559-52114618	chr6:51962549-52296645_152010	chr6	52114559	0.490972
chr6:52114609-52114668	chr6:51962549-52296645_152060	chr6	52114609	0.0515426
chr6:52114779-52114838	chr6:51962549-52296645_152230	chr6	52114779	0.306937
chr6:52114809-52114868	chr6:51962549-52296645_152260	chr6	52114809	0.00259342
chr6:52114859-52114918	chr6:51962549-52296645_152310	chr6	52114859	0.506289
chr6:52114999-52115058	chr6:51962549-52296645_152450	chr6	52114999	0.596832
chr6:52115059-52115118	chr6:51962549-52296645_152510	chr6	52115059	0.721708
chr6:52115109-52115168	chr6:51962549-52296645_152560	chr6	52115109	0.709997
chr6:52115159-52115218	chr6:51962549-52296645_152610	chr6	52115159	0.933918
chr6:52115209-52115268	chr6:51962549-52296645_152660	chr6	52115209	0.758136
chr6:52115259-52115318	chr6:51962549-52296645_152710	chr6	52115259	0.27461
chr6:52115459-52115518	chr6:51962549-52296645_152910	chr6	52115459	1.08014
chr6:52115659-52115718	chr6:51962549-52296645_153110	chr6	52115659	1.00154
chr6:52115709-52115768	chr6:51962549-52296645_153160	chr6	52115709	-0.0568389
chr6:52115759-52115818	chr6:51962549-52296645_153210	chr6	52115759	1.027
chr6:52115809-52115868	chr6:51962549-52296645_153260	chr6	52115809	0.32219
chr6:52115859-52115918	chr6:51962549-52296645_153310	chr6	52115859	0.893361
chr6:52115909-52115968	chr6:51962549-52296645_153360	chr6	52115909	0.40258
chr6:52115959-52116018	chr6:51962549-52296645_153410	chr6	52115959	0.724354
chr6:52116009-52116068	chr6:51962549-52296645_153460	chr6	52116009	0.499802
chr6:52116059-52116118	chr6:51962549-52296645_153510	chr6	52116059	1.79971
chr6:52116109-52116168	chr6:51962549-52296645_153560	chr6	52116109	0.00924116
chr6:52116159-52116218	chr6:51962549-52296645_153610	chr6	52116159	0.803845
chr6:52116209-52116268	chr6:51962549-52296645_153660	chr6	52116209	0.584364
chr6:52116259-52116318	chr6:51962549-52296645_153710	chr6	52116259	0.322528
chr6:52116309-52116368	chr6:51962549-52296645_153760	chr6	52116309	0.681658
chr6:52116519-52116578	chr6:51962549-52296645_153970	chr6	52116519	-0.452008
chr6:52116559-52116618	chr6:51962549-52296645_154010	chr6	52116559	0.174774
chr6:52116609-52116668	chr6:51962549-52296645_154060	chr6	52116609	-0.398493
chr6:52116659-52116718	chr6:51962549-52296645_154110	chr6	52116659	0.43346
chr6:52116709-52116768	chr6:51962549-52296645_154160	chr6	52116709	0.900599
chr6:52116759-52116818	chr6:51962549-52296645_154210	chr6	52116759	-0.675848
chr6:52116809-52116868	chr6:51962549-52296645_154260	chr6	52116809	-0.128153
chr6:52116859-52116918	chr6:51962549-52296645_154310	chr6	52116859	1.16206
chr6:52116909-52116968	chr6:51962549-52296645_154360	chr6	52116909	0.454234
chr6:52116959-52117018	chr6:51962549-52296645_154410	chr6	52116959	0.382667
chr6:52117009-52117068	chr6:51962549-52296645_154460	chr6	52117009	0.641513
chr6:52117059-52117118	chr6:51962549-52296645_154510	chr6	52117059	-0.518713
chr6:52117109-52117168	chr6:51962549-52296645_154560	chr6	52117109	1.03994
chr6:52117159-52117218	chr6:51962549-52296645_154610	chr6	52117159	0.851077
chr6:52117209-52117268	chr6:51962549-52296645_154660	chr6	52117209	0.212007
chr6:52117339-52117398	chr6:51962549-52296645_154790	chr6	52117339	-0.469689
chr6:52117359-52117418	chr6:51962549-52296645_154810	chr6	52117359	0.232955
chr6:52117409-52117468	chr6:51962549-52296645_154860	chr6	52117409	0.282722
chr6:52117459-52117518	chr6:51962549-52296645_154910	chr6	52117459	0.622937
chr6:52117559-52117618	chr6:51962549-52296645_155010	chr6	52117559	-0.546136
chr6:52117609-52117668	chr6:51962549-52296645_155060	chr6	52117609	0.929122
chr6:52117659-52117718	chr6:51962549-52296645_155110	chr6	52117659	1.04664
chr6:52117709-52117768	chr6:51962549-52296645_155160	chr6	52117709	0.162063
chr6:52117759-52117818	chr6:51962549-52296645_155210	chr6	52117759	0.380084
chr6:52117809-52117868	chr6:51962549-52296645_155260	chr6	52117809	0.198453
chr6:52117859-52117918	chr6:51962549-52296645_155310	chr6	52117859	0.742515
chr6:52117909-52117968	chr6:51962549-52296645_155360	chr6	52117909	0.822273
chr6:52117959-52118018	chr6:51962549-52296645_155410	chr6	52117959	-0.0547074
chr6:52118009-52118068	chr6:51962549-52296645_155460	chr6	52118009	0.766844
chr6:52118059-52118118	chr6:51962549-52296645_155510	chr6	52118059	0.70002
chr6:52118109-52118168	chr6:51962549-52296645_155560	chr6	52118109	-0.0767644
chr6:52118159-52118218	chr6:51962549-52296645_155610	chr6	52118159	-0.39181
chr6:52118209-52118268	chr6:51962549-52296645_155660	chr6	52118209	0.968324
chr6:52118259-52118318	chr6:51962549-52296645_155710	chr6	52118259	-0.818994
chr6:52118309-52118368	chr6:51962549-52296645_155760	chr6	52118309	1.40354
chr6:52118359-52118418	chr6:51962549-52296645_155810	chr6	52118359	0.000333914
chr6:52118409-52118468	chr6:51962549-52296645_155860	chr6	52118409	-0.08826
chr6:52118459-52118518	chr6:51962549-52296645_155910	chr6	52118459	-0.0522317
chr6:52118559-52118618	chr6:51962549-52296645_156010	chr6	52118559	0.0871908
chr6:52118609-52118668	chr6:51962549-52296645_156060	chr6	52118609	0.172546
chr6:52118659-52118718	chr6:51962549-52296645_156110	chr6	52118659	0.643138
chr6:52118749-52118808	chr6:51962549-52296645_156200	chr6	52118749	1.1496
chr6:52118759-52118818	chr6:51962549-52296645_156210	chr6	52118759	1.38366
chr6:52118819-52118878	chr6:51962549-52296645_156270	chr6	52118819	0.787473
chr6:52118859-52118918	chr6:51962549-52296645_156310	chr6	52118859	0.847828
chr6:52118909-52118968	chr6:51962549-52296645_156360	chr6	52118909	0.55803
chr6:52118959-52119018	chr6:51962549-52296645_156410	chr6	52118959	0.686275
chr6:52119009-52119068	chr6:51962549-52296645_156460	chr6	52119009	0.534102
chr6:52119089-52119148	chr6:51962549-52296645_156540	chr6	52119089	-0.501611
chr6:52119109-52119168	chr6:51962549-52296645_156560	chr6	52119109	-0.580113
chr6:52119159-52119218	chr6:51962549-52296645_156610	chr6	52119159	-0.159961
chr6:52119209-52119268	chr6:51962549-52296645_156660	chr6	52119209	-0.742763
chr6:52119259-52119318	chr6:51962549-52296645_156710	chr6	52119259	-0.183119
chr6:52119309-52119368	chr6:51962549-52296645_156760	chr6	52119309	-0.861295
chr6:52119419-52119478	chr6:51962549-52296645_156870	chr6	52119419	0.0760404
chr6:52119459-52119518	chr6:51962549-52296645_156910	chr6	52119459	-1.09985
chr6:52119509-52119568	chr6:51962549-52296645_156960	chr6	52119509	-0.932141
chr6:52119579-52119638	chr6:51962549-52296645_157030	chr6	52119579	-0.325021
chr6:52119609-52119668	chr6:51962549-52296645_157060	chr6	52119609	-0.825226
chr6:52119659-52119718	chr6:51962549-52296645_157110	chr6	52119659	0.423198
chr6:52119709-52119768	chr6:51962549-52296645_157160	chr6	52119709	1.28868
chr6:52119899-52119958	chr6:51962549-52296645_157350	chr6	52119899	0.531741
chr6:52119909-52119968	chr6:51962549-52296645_157360	chr6	52119909	0.596832
chr6:52119959-52120018	chr6:51962549-52296645_157410	chr6	52119959	1.10032
chr6:52120039-52120098	chr6:51962549-52296645_157490	chr6	52120039	1.04024
chr6:52120059-52120118	chr6:51962549-52296645_157510	chr6	52120059	1.01028
chr6:52120109-52120168	chr6:51962549-52296645_157560	chr6	52120109	0.594269
chr6:52120159-52120218	chr6:51962549-52296645_157610	chr6	52120159	0.858097
chr6:52120209-52120268	chr6:51962549-52296645_157660	chr6	52120209	0.359069
chr6:52120259-52120318	chr6:51962549-52296645_157710	chr6	52120259	1.10654
chr6:52120309-52120368	chr6:51962549-52296645_157760	chr6	52120309	0.909106
chr6:52120359-52120418	chr6:51962549-52296645_157810	chr6	52120359	0.701953
chr6:52120409-52120468	chr6:51962549-52296645_157860	chr6	52120409	0.511265
chr6:52120459-52120518	chr6:51962549-52296645_157910	chr6	52120459	0.461532
chr6:52120679-52120738	chr6:51962549-52296645_158130	chr6	52120679	0.82611
chr6:52120709-52120768	chr6:51962549-52296645_158160	chr6	52120709	1.18376
chr6:52120759-52120818	chr6:51962549-52296645_158210	chr6	52120759	0.897934
chr6:52120809-52120868	chr6:51962549-52296645_158260	chr6	52120809	1.62938
chr6:52120859-52120918	chr6:51962549-52296645_158310	chr6	52120859	0.852131
chr6:52120909-52120968	chr6:51962549-52296645_158360	chr6	52120909	1.97733
chr6:52120959-52121018	chr6:51962549-52296645_158410	chr6	52120959	0.606785
chr6:52121009-52121068	chr6:51962549-52296645_158460	chr6	52121009	0.308298
chr6:52121059-52121118	chr6:51962549-52296645_158510	chr6	52121059	0.436515
chr6:52121109-52121168	chr6:51962549-52296645_158560	chr6	52121109	0.283221
chr6:52121159-52121218	chr6:51962549-52296645_158610	chr6	52121159	-0.364591
chr6:52121209-52121268	chr6:51962549-52296645_158660	chr6	52121209	-0.402535
chr6:52121259-52121318	chr6:51962549-52296645_158710	chr6	52121259	-0.0639496
chr6:52121309-52121368	chr6:51962549-52296645_158760	chr6	52121309	0.308911
chr6:52121359-52121418	chr6:51962549-52296645_158810	chr6	52121359	1.77751
chr6:52121409-52121468	chr6:51962549-52296645_158860	chr6	52121409	0.318455
chr6:52121459-52121518	chr6:51962549-52296645_158910	chr6	52121459	0.686233
chr6:52121509-52121568	chr6:51962549-52296645_158960	chr6	52121509	0.867561
chr6:52121559-52121618	chr6:51962549-52296645_159010	chr6	52121559	1.53366
chr6:52121609-52121668	chr6:51962549-52296645_159060	chr6	52121609	0.668763
chr6:52121659-52121718	chr6:51962549-52296645_159110	chr6	52121659	0.464799
chr6:52121759-52121818	chr6:51962549-52296645_159210	chr6	52121759	0.292716
chr6:52121809-52121868	chr6:51962549-52296645_159260	chr6	52121809	0.202519
chr6:52121859-52121918	chr6:51962549-52296645_159310	chr6	52121859	0.161478
chr6:52121909-52121968	chr6:51962549-52296645_159360	chr6	52121909	0.385742
chr6:52121999-52122058	chr6:51962549-52296645_159450	chr6	52121999	1.13703
chr6:52122009-52122068	chr6:51962549-52296645_159460	chr6	52122009	0.578907
chr6:52122059-52122118	chr6:51962549-52296645_159510	chr6	52122059	1.12981
chr6:52122109-52122168	chr6:51962549-52296645_159560	chr6	52122109	0.576924
chr6:52122159-52122218	chr6:51962549-52296645_159610	chr6	52122159	0.299793
chr6:52122209-52122268	chr6:51962549-52296645_159660	chr6	52122209	0.952776
chr6:52122389-52122448	chr6:51962549-52296645_159840	chr6	52122389	0.631876
chr6:52122409-52122468	chr6:51962549-52296645_159860	chr6	52122409	0.725191
chr6:52122459-52122518	chr6:51962549-52296645_159910	chr6	52122459	0.975678
chr6:52122509-52122568	chr6:51962549-52296645_159960	chr6	52122509	0.370542
chr6:52122559-52122618	chr6:51962549-52296645_160010	chr6	52122559	0.438042
chr6:52122609-52122668	chr6:51962549-52296645_160060	chr6	52122609	0.781177
chr6:52122659-52122718	chr6:51962549-52296645_160110	chr6	52122659	0.255042
chr6:52122709-52122768	chr6:51962549-52296645_160160	chr6	52122709	0.364801
chr6:52122779-52122838	chr6:51962549-52296645_160230	chr6	52122779	0.450606
chr6:52122809-52122868	chr6:51962549-52296645_160260	chr6	52122809	0.0836265
chr6:52122859-52122918	chr6:51962549-52296645_160310	chr6	52122859	0.315322
chr6:52122909-52122968	chr6:51962549-52296645_160360	chr6	52122909	-0.226476
chr6:52122959-52123018	chr6:51962549-52296645_160410	chr6	52122959	-0.0282306
chr6:52123009-52123068	chr6:51962549-52296645_160460	chr6	52123009	0.71125
chr6:52123059-52123118	chr6:51962549-52296645_160510	chr6	52123059	0.613123
chr6:52123109-52123168	chr6:51962549-52296645_160560	chr6	52123109	0.426827
chr6:52123179-52123238	chr6:51962549-52296645_160630	chr6	52123179	-0.10086
chr6:52123209-52123268	chr6:51962549-52296645_160660	chr6	52123209	0.492364
chr6:52123339-52123398	chr6:51962549-52296645_160790	chr6	52123339	-0.25491
[truncated: 2,611 more rows]

## Sheet: HoxB probes
Additional file 2 contd.: Normalized log ratio values for probes at HoxB cluster
Name	Probe_ID	Chr	Start Location	Normalized Log Ratio
chr11:96026766-96026825	chr11:96026766-96325938_0	chr11	96026766	1.07935
chr11:96026776-96026835	chr11:96026766-96325938_10	chr11	96026776	0.96608
chr11:96026826-96026885	chr11:96026766-96325938_60	chr11	96026826	0.421057
chr11:96026876-96026935	chr11:96026766-96325938_110	chr11	96026876	0.464281
chr11:96026926-96026985	chr11:96026766-96325938_160	chr11	96026926	-0.144598
chr11:96026976-96027035	chr11:96026766-96325938_210	chr11	96026976	0.447991
chr11:96027026-96027085	chr11:96026766-96325938_260	chr11	96027026	-0.0424563
chr11:96027076-96027135	chr11:96026766-96325938_310	chr11	96027076	0.45036
chr11:96027126-96027185	chr11:96026766-96325938_360	chr11	96027126	0.448295
chr11:96027176-96027235	chr11:96026766-96325938_410	chr11	96027176	0.519776
chr11:96027226-96027285	chr11:96026766-96325938_460	chr11	96027226	-0.0219175
chr11:96027276-96027335	chr11:96026766-96325938_510	chr11	96027276	-0.149952
chr11:96027536-96027595	chr11:96026766-96325938_770	chr11	96027536	0.583788
chr11:96027556-96027615	chr11:96026766-96325938_790	chr11	96027556	0.469086
chr11:96027606-96027665	chr11:96026766-96325938_840	chr11	96027606	0.171565
chr11:96027656-96027715	chr11:96026766-96325938_890	chr11	96027656	0.401952
chr11:96027706-96027765	chr11:96026766-96325938_940	chr11	96027706	-0.14154
chr11:96027756-96027815	chr11:96026766-96325938_990	chr11	96027756	2.10189
chr11:96027936-96027995	chr11:96026766-96325938_1170	chr11	96027936	0.186747
chr11:96027956-96028015	chr11:96026766-96325938_1190	chr11	96027956	0.282488
chr11:96028006-96028065	chr11:96026766-96325938_1240	chr11	96028006	0.216768
chr11:96028056-96028115	chr11:96026766-96325938_1290	chr11	96028056	0.473273
chr11:96028106-96028165	chr11:96026766-96325938_1340	chr11	96028106	1.0371
chr11:96028156-96028215	chr11:96026766-96325938_1390	chr11	96028156	0.976521
chr11:96028206-96028265	chr11:96026766-96325938_1440	chr11	96028206	-0.156947
chr11:96028256-96028315	chr11:96026766-96325938_1490	chr11	96028256	0.335077
chr11:96028306-96028365	chr11:96026766-96325938_1540	chr11	96028306	0.333764
chr11:96028356-96028415	chr11:96026766-96325938_1590	chr11	96028356	1.22347
chr11:96028926-96028985	chr11:96026766-96325938_2160	chr11	96028926	0.881206
chr11:96028956-96029015	chr11:96026766-96325938_2190	chr11	96028956	0.0323301
chr11:96029396-96029455	chr11:96026766-96325938_2630	chr11	96029396	0.105362
chr11:96029406-96029465	chr11:96026766-96325938_2640	chr11	96029406	0.310169
chr11:96029456-96029515	chr11:96026766-96325938_2690	chr11	96029456	0.353999
chr11:96029506-96029565	chr11:96026766-96325938_2740	chr11	96029506	0.327823
chr11:96029556-96029615	chr11:96026766-96325938_2790	chr11	96029556	0.832418
chr11:96029606-96029665	chr11:96026766-96325938_2840	chr11	96029606	0.740656
chr11:96029656-96029715	chr11:96026766-96325938_2890	chr11	96029656	-0.0245344
chr11:96029706-96029765	chr11:96026766-96325938_2940	chr11	96029706	-0.631097
chr11:96029796-96029855	chr11:96026766-96325938_3030	chr11	96029796	-0.291352
chr11:96029806-96029865	chr11:96026766-96325938_3040	chr11	96029806	-0.543455
chr11:96029856-96029915	chr11:96026766-96325938_3090	chr11	96029856	-0.584218
chr11:96029906-96029965	chr11:96026766-96325938_3140	chr11	96029906	0.704861
chr11:96029956-96030015	chr11:96026766-96325938_3190	chr11	96029956	0.626058
chr11:96030006-96030065	chr11:96026766-96325938_3240	chr11	96030006	0.978483
chr11:96030056-96030115	chr11:96026766-96325938_3290	chr11	96030056	1.23329
chr11:96030146-96030205	chr11:96026766-96325938_3380	chr11	96030146	1.00785
chr11:96030156-96030215	chr11:96026766-96325938_3390	chr11	96030156	1.42466
chr11:96030206-96030265	chr11:96026766-96325938_3440	chr11	96030206	-0.289894
chr11:96030256-96030315	chr11:96026766-96325938_3490	chr11	96030256	0.351561
chr11:96030306-96030365	chr11:96026766-96325938_3540	chr11	96030306	0.301091
chr11:96030356-96030415	chr11:96026766-96325938_3590	chr11	96030356	1.02641
chr11:96030406-96030465	chr11:96026766-96325938_3640	chr11	96030406	0.0618803
chr11:96030456-96030515	chr11:96026766-96325938_3690	chr11	96030456	0.253576
chr11:96030506-96030565	chr11:96026766-96325938_3740	chr11	96030506	0.394556
chr11:96030556-96030615	chr11:96026766-96325938_3790	chr11	96030556	0.174774
chr11:96030606-96030665	chr11:96026766-96325938_3840	chr11	96030606	-0.0558171
chr11:96030656-96030715	chr11:96026766-96325938_3890	chr11	96030656	0.337675
chr11:96030706-96030765	chr11:96026766-96325938_3940	chr11	96030706	0.205332
chr11:96030896-96030955	chr11:96026766-96325938_4130	chr11	96030896	0.0492435
chr11:96030906-96030965	chr11:96026766-96325938_4140	chr11	96030906	-0.0923297
chr11:96030956-96031015	chr11:96026766-96325938_4190	chr11	96030956	1.39961
chr11:96031186-96031245	chr11:96026766-96325938_4420	chr11	96031186	0.367613
chr11:96031206-96031265	chr11:96026766-96325938_4440	chr11	96031206	0.035223
chr11:96031366-96031425	chr11:96026766-96325938_4600	chr11	96031366	0.429347
chr11:96031406-96031465	chr11:96026766-96325938_4640	chr11	96031406	0.660831
chr11:96031456-96031515	chr11:96026766-96325938_4690	chr11	96031456	-0.346685
chr11:96031506-96031565	chr11:96026766-96325938_4740	chr11	96031506	-0.0356692
chr11:96031556-96031615	chr11:96026766-96325938_4790	chr11	96031556	1.15176
chr11:96031606-96031665	chr11:96026766-96325938_4840	chr11	96031606	0.32441
chr11:96031656-96031715	chr11:96026766-96325938_4890	chr11	96031656	-0.305658
chr11:96031706-96031765	chr11:96026766-96325938_4940	chr11	96031706	0.543018
chr11:96031756-96031815	chr11:96026766-96325938_4990	chr11	96031756	-0.397132
chr11:96031806-96031865	chr11:96026766-96325938_5040	chr11	96031806	0.881993
chr11:96031906-96031965	chr11:96026766-96325938_5140	chr11	96031906	1.64368
chr11:96031956-96032015	chr11:96026766-96325938_5190	chr11	96031956	0.244397
chr11:96032006-96032065	chr11:96026766-96325938_5240	chr11	96032006	0.0832985
chr11:96032056-96032115	chr11:96026766-96325938_5290	chr11	96032056	0.204005
chr11:96032106-96032165	chr11:96026766-96325938_5340	chr11	96032106	1.41406
chr11:96032156-96032215	chr11:96026766-96325938_5390	chr11	96032156	0.418306
chr11:96032206-96032265	chr11:96026766-96325938_5440	chr11	96032206	1.26941
chr11:96032256-96032315	chr11:96026766-96325938_5490	chr11	96032256	-0.162635
chr11:96032306-96032365	chr11:96026766-96325938_5540	chr11	96032306	0.373494
chr11:96032356-96032415	chr11:96026766-96325938_5590	chr11	96032356	1.00796
chr11:96032406-96032465	chr11:96026766-96325938_5640	chr11	96032406	0.667503
chr11:96032456-96032515	chr11:96026766-96325938_5690	chr11	96032456	0.396339
chr11:96032506-96032565	chr11:96026766-96325938_5740	chr11	96032506	0.821759
chr11:96032556-96032615	chr11:96026766-96325938_5790	chr11	96032556	0.744354
chr11:96032606-96032665	chr11:96026766-96325938_5840	chr11	96032606	0.948987
chr11:96032656-96032715	chr11:96026766-96325938_5890	chr11	96032656	0.364
chr11:96032706-96032765	chr11:96026766-96325938_5940	chr11	96032706	0.70132
chr11:96032756-96032815	chr11:96026766-96325938_5990	chr11	96032756	0.640046
chr11:96032806-96032865	chr11:96026766-96325938_6040	chr11	96032806	0.146205
chr11:96032936-96032995	chr11:96026766-96325938_6170	chr11	96032936	2.29453
chr11:96032956-96033015	chr11:96026766-96325938_6190	chr11	96032956	2.51019
chr11:96033006-96033065	chr11:96026766-96325938_6240	chr11	96033006	0.675542
chr11:96033076-96033135	chr11:96026766-96325938_6310	chr11	96033076	1.39794
chr11:96033106-96033165	chr11:96026766-96325938_6340	chr11	96033106	0.0529161
chr11:96033156-96033215	chr11:96026766-96325938_6390	chr11	96033156	0.36451
chr11:96033206-96033265	chr11:96026766-96325938_6440	chr11	96033206	0.878301
chr11:96033256-96033315	chr11:96026766-96325938_6490	chr11	96033256	1.3147
chr11:96033306-96033365	chr11:96026766-96325938_6540	chr11	96033306	1.49758
chr11:96033356-96033415	chr11:96026766-96325938_6590	chr11	96033356	0.230078
chr11:96033406-96033465	chr11:96026766-96325938_6640	chr11	96033406	0.0637431
chr11:96033456-96033515	chr11:96026766-96325938_6690	chr11	96033456	0.551338
chr11:96033506-96033565	chr11:96026766-96325938_6740	chr11	96033506	0.406721
chr11:96033556-96033615	chr11:96026766-96325938_6790	chr11	96033556	0.03857
chr11:96033606-96033665	chr11:96026766-96325938_6840	chr11	96033606	1.74214
chr11:96033656-96033715	chr11:96026766-96325938_6890	chr11	96033656	0.17023
chr11:96033706-96033765	chr11:96026766-96325938_6940	chr11	96033706	0.965888
chr11:96033756-96033815	chr11:96026766-96325938_6990	chr11	96033756	1.30637
chr11:96033806-96033865	chr11:96026766-96325938_7040	chr11	96033806	0.582432
chr11:96033856-96033915	chr11:96026766-96325938_7090	chr11	96033856	0.273178
chr11:96033906-96033965	chr11:96026766-96325938_7140	chr11	96033906	1.12769
chr11:96033956-96034015	chr11:96026766-96325938_7190	chr11	96033956	1.35764
chr11:96034006-96034065	chr11:96026766-96325938_7240	chr11	96034006	0.260962
chr11:96034056-96034115	chr11:96026766-96325938_7290	chr11	96034056	0.673876
chr11:96034106-96034165	chr11:96026766-96325938_7340	chr11	96034106	0.522698
chr11:96034156-96034215	chr11:96026766-96325938_7390	chr11	96034156	1.0774
chr11:96034206-96034265	chr11:96026766-96325938_7440	chr11	96034206	1.26069
chr11:96034256-96034315	chr11:96026766-96325938_7490	chr11	96034256	0.624617
chr11:96034306-96034365	chr11:96026766-96325938_7540	chr11	96034306	1.00871
chr11:96034356-96034415	chr11:96026766-96325938_7590	chr11	96034356	1.9228
chr11:96034406-96034465	chr11:96026766-96325938_7640	chr11	96034406	0.827655
chr11:96034456-96034515	chr11:96026766-96325938_7690	chr11	96034456	0.235181
chr11:96034506-96034565	chr11:96026766-96325938_7740	chr11	96034506	1.16188
chr11:96034566-96034625	chr11:96026766-96325938_7800	chr11	96034566	0.74249
chr11:96034606-96034665	chr11:96026766-96325938_7840	chr11	96034606	0.467129
chr11:96034706-96034765	chr11:96026766-96325938_7940	chr11	96034706	0.364945
chr11:96034756-96034815	chr11:96026766-96325938_7990	chr11	96034756	0.873354
chr11:96034806-96034865	chr11:96026766-96325938_8040	chr11	96034806	0.547182
chr11:96034856-96034915	chr11:96026766-96325938_8090	chr11	96034856	-0.834812
chr11:96034906-96034965	chr11:96026766-96325938_8140	chr11	96034906	0.660822
chr11:96034956-96035015	chr11:96026766-96325938_8190	chr11	96034956	1.44165
chr11:96035006-96035065	chr11:96026766-96325938_8240	chr11	96035006	-0.620406
chr11:96035056-96035115	chr11:96026766-96325938_8290	chr11	96035056	-0.499193
chr11:96035106-96035165	chr11:96026766-96325938_8340	chr11	96035106	-0.334461
chr11:96035156-96035215	chr11:96026766-96325938_8390	chr11	96035156	0.00996353
chr11:96035416-96035475	chr11:96026766-96325938_8650	chr11	96035416	0.174774
chr11:96035456-96035515	chr11:96026766-96325938_8690	chr11	96035456	0.612223
chr11:96035506-96035565	chr11:96026766-96325938_8740	chr11	96035506	0.37222
chr11:96035556-96035615	chr11:96026766-96325938_8790	chr11	96035556	0.526715
chr11:96035606-96035665	chr11:96026766-96325938_8840	chr11	96035606	0.660019
chr11:96035656-96035715	chr11:96026766-96325938_8890	chr11	96035656	-0.107625
chr11:96036126-96036185	chr11:96026766-96325938_9360	chr11	96036126	-1.23616
chr11:96036156-96036215	chr11:96026766-96325938_9390	chr11	96036156	-0.474318
chr11:96036266-96036325	chr11:96026766-96325938_9500	chr11	96036266	0.879183
chr11:96036476-96036535	chr11:96026766-96325938_9710	chr11	96036476	1.03469
chr11:96036506-96036565	chr11:96026766-96325938_9740	chr11	96036506	0.212576
chr11:96036606-96036665	chr11:96026766-96325938_9840	chr11	96036606	-0.45977
chr11:96036656-96036715	chr11:96026766-96325938_9890	chr11	96036656	1.40665
chr11:96036706-96036765	chr11:96026766-96325938_9940	chr11	96036706	0.441878
chr11:96036756-96036815	chr11:96026766-96325938_9990	chr11	96036756	0.112378
chr11:96036806-96036865	chr11:96026766-96325938_10040	chr11	96036806	0.51688
chr11:96036856-96036915	chr11:96026766-96325938_10090	chr11	96036856	1.09747
chr11:96036966-96037025	chr11:96026766-96325938_10200	chr11	96036966	0.418046
chr11:96037006-96037065	chr11:96026766-96325938_10240	chr11	96037006	-0.0620285
chr11:96037056-96037115	chr11:96026766-96325938_10290	chr11	96037056	1.31184
chr11:96037106-96037165	chr11:96026766-96325938_10340	chr11	96037106	-0.401825
chr11:96037156-96037215	chr11:96026766-96325938_10390	chr11	96037156	0.0363276
chr11:96037276-96037335	chr11:96026766-96325938_10510	chr11	96037276	0.743017
chr11:96037306-96037365	chr11:96026766-96325938_10540	chr11	96037306	1.97067
chr11:96037356-96037415	chr11:96026766-96325938_10590	chr11	96037356	-0.361279
chr11:96037406-96037465	chr11:96026766-96325938_10640	chr11	96037406	-0.768642
chr11:96037836-96037895	chr11:96026766-96325938_11070	chr11	96037836	-1.10641
chr11:96037856-96037915	chr11:96026766-96325938_11090	chr11	96037856	-0.39001
chr11:96037906-96037965	chr11:96026766-96325938_11140	chr11	96037906	-0.213791
chr11:96037956-96038015	chr11:96026766-96325938_11190	chr11	96037956	-0.3986
chr11:96038006-96038065	chr11:96026766-96325938_11240	chr11	96038006	-0.205649
chr11:96038056-96038115	chr11:96026766-96325938_11290	chr11	96038056	-0.511117
chr11:96038266-96038325	chr11:96026766-96325938_11500	chr11	96038266	-0.904953
chr11:96038306-96038365	chr11:96026766-96325938_11540	chr11	96038306	-1.27692
chr11:96038356-96038415	chr11:96026766-96325938_11590	chr11	96038356	-1.11153
chr11:96038406-96038465	chr11:96026766-96325938_11640	chr11	96038406	-1.58011
chr11:96038456-96038515	chr11:96026766-96325938_11690	chr11	96038456	-1.20027
chr11:96038566-96038625	chr11:96026766-96325938_11800	chr11	96038566	-0.376241
chr11:96038606-96038665	chr11:96026766-96325938_11840	chr11	96038606	0.320995
chr11:96038656-96038715	chr11:96026766-96325938_11890	chr11	96038656	-0.223487
chr11:96038706-96038765	chr11:96026766-96325938_11940	chr11	96038706	-0.652077
chr11:96038756-96038815	chr11:96026766-96325938_11990	chr11	96038756	-0.351294
chr11:96038806-96038865	chr11:96026766-96325938_12040	chr11	96038806	-0.358349
chr11:96038856-96038915	chr11:96026766-96325938_12090	chr11	96038856	0.846317
chr11:96038906-96038965	chr11:96026766-96325938_12140	chr11	96038906	0.267182
chr11:96038956-96039015	chr11:96026766-96325938_12190	chr11	96038956	0.4473
chr11:96039006-96039065	chr11:96026766-96325938_12240	chr11	96039006	0.189937
chr11:96039056-96039115	chr11:96026766-96325938_12290	chr11	96039056	0.71652
chr11:96039136-96039195	chr11:96026766-96325938_12370	chr11	96039136	0.497636
chr11:96039156-96039215	chr11:96026766-96325938_12390	chr11	96039156	0.69237
chr11:96039206-96039265	chr11:96026766-96325938_12440	chr11	96039206	0.440756
chr11:96039256-96039315	chr11:96026766-96325938_12490	chr11	96039256	1.44595
chr11:96039306-96039365	chr11:96026766-96325938_12540	chr11	96039306	1.66705
chr11:96039356-96039415	chr11:96026766-96325938_12590	chr11	96039356	1.38869
chr11:96039406-96039465	chr11:96026766-96325938_12640	chr11	96039406	0.558145
chr11:96039456-96039515	chr11:96026766-96325938_12690	chr11	96039456	0.598432
chr11:96039506-96039565	chr11:96026766-96325938_12740	chr11	96039506	0.32402
chr11:96039556-96039615	chr11:96026766-96325938_12790	chr11	96039556	0.155791
chr11:96039626-96039685	chr11:96026766-96325938_12860	chr11	96039626	0.565744
chr11:96039656-96039715	chr11:96026766-96325938_12890	chr11	96039656	1.06033
chr11:96039706-96039765	chr11:96026766-96325938_12940	chr11	96039706	0.115939
chr11:96039756-96039815	chr11:96026766-96325938_12990	chr11	96039756	0.0375752
chr11:96039806-96039865	chr11:96026766-96325938_13040	chr11	96039806	0.0252794
chr11:96039856-96039915	chr11:96026766-96325938_13090	chr11	96039856	1.07134
chr11:96039906-96039965	chr11:96026766-96325938_13140	chr11	96039906	1.37442
chr11:96039956-96040015	chr11:96026766-96325938_13190	chr11	96039956	0.572089
chr11:96040006-96040065	chr11:96026766-96325938_13240	chr11	96040006	0.412058
chr11:96040056-96040115	chr11:96026766-96325938_13290	chr11	96040056	-0.825226
chr11:96040106-96040165	chr11:96026766-96325938_13340	chr11	96040106	0.436102
chr11:96040156-96040215	chr11:96026766-96325938_13390	chr11	96040156	-0.577788
chr11:96040206-96040265	chr11:96026766-96325938_13440	chr11	96040206	-0.53114
chr11:96040306-96040365	chr11:96026766-96325938_13540	chr11	96040306	1.27665
chr11:96040416-96040475	chr11:96026766-96325938_13650	chr11	96040416	0.727315
chr11:96040456-96040515	chr11:96026766-96325938_13690	chr11	96040456	0.717302
chr11:96040506-96040565	chr11:96026766-96325938_13740	chr11	96040506	0.32196
chr11:96040556-96040615	chr11:96026766-96325938_13790	chr11	96040556	0.179436
chr11:96040606-96040665	chr11:96026766-96325938_13840	chr11	96040606	0.45509
chr11:96040656-96040715	chr11:96026766-96325938_13890	chr11	96040656	0.32002
chr11:96040706-96040765	chr11:96026766-96325938_13940	chr11	96040706	1.54877
chr11:96040756-96040815	chr11:96026766-96325938_13990	chr11	96040756	0.287708
chr11:96040936-96040995	chr11:96026766-96325938_14170	chr11	96040936	0.349731
chr11:96040956-96041015	chr11:96026766-96325938_14190	chr11	96040956	-0.0801927
chr11:96041006-96041065	chr11:96026766-96325938_14240	chr11	96041006	-0.050099
chr11:96041056-96041115	chr11:96026766-96325938_14290	chr11	96041056	0.877104
chr11:96041106-96041165	chr11:96026766-96325938_14340	chr11	96041106	0.413347
chr11:96041156-96041215	chr11:96026766-96325938_14390	chr11	96041156	1.78975
chr11:96041206-96041265	chr11:96026766-96325938_14440	chr11	96041206	-1.41019
chr11:96041256-96041315	chr11:96026766-96325938_14490	chr11	96041256	-0.71831
chr11:96041306-96041365	chr11:96026766-96325938_14540	chr11	96041306	1.01358
chr11:96041356-96041415	chr11:96026766-96325938_14590	chr11	96041356	0.230628
chr11:96041406-96041465	chr11:96026766-96325938_14640	chr11	96041406	-0.389529
chr11:96041456-96041515	chr11:96026766-96325938_14690	chr11	96041456	-0.727378
chr11:96041516-96041575	chr11:96026766-96325938_14750	chr11	96041516	-1.13455
chr11:96041556-96041615	chr11:96026766-96325938_14790	chr11	96041556	-0.0822613
chr11:96041606-96041665	chr11:96026766-96325938_14840	chr11	96041606	-0.218321
chr11:96041656-96041715	chr11:96026766-96325938_14890	chr11	96041656	1.00131
chr11:96041706-96041765	chr11:96026766-96325938_14940	chr11	96041706	-0.0890215
chr11:96041756-96041815	chr11:96026766-96325938_14990	chr11	96041756	-0.351824
chr11:96042006-96042065	chr11:96026766-96325938_15240	chr11	96042006	0.679413
chr11:96042146-96042205	chr11:96026766-96325938_15380	chr11	96042146	0.285121
chr11:96042156-96042215	chr11:96026766-96325938_15390	chr11	96042156	-0.66668
chr11:96042206-96042265	chr11:96026766-96325938_15440	chr11	96042206	0.112233
chr11:96042256-96042315	chr11:96026766-96325938_15490	chr11	96042256	-0.360822
chr11:96042306-96042365	chr11:96026766-96325938_15540	chr11	96042306	0.0634133
chr11:96042356-96042415	chr11:96026766-96325938_15590	chr11	96042356	-0.241883
chr11:96042406-96042465	chr11:96026766-96325938_15640	chr11	96042406	0.286588
chr11:96042456-96042515	chr11:96026766-96325938_15690	chr11	96042456	-0.00031231
chr11:96042646-96042705	chr11:96026766-96325938_15880	chr11	96042646	1.0593
chr11:96042656-96042715	chr11:96026766-96325938_15890	chr11	96042656	-0.295958
chr11:96042706-96042765	chr11:96026766-96325938_15940	chr11	96042706	0.310911
chr11:96042756-96042815	chr11:96026766-96325938_15990	chr11	96042756	-0.215309
chr11:96042806-96042865	chr11:96026766-96325938_16040	chr11	96042806	-0.417722
chr11:96042856-96042915	chr11:96026766-96325938_16090	chr11	96042856	-0.337053
chr11:96042906-96042965	chr11:96026766-96325938_16140	chr11	96042906	0.783143
chr11:96042956-96043015	chr11:96026766-96325938_16190	chr11	96042956	0.190329
chr11:96043006-96043065	chr11:96026766-96325938_16240	chr11	96043006	0.0388663
chr11:96043116-96043175	chr11:96026766-96325938_16350	chr11	96043116	0.397167
chr11:96043156-96043215	chr11:96026766-96325938_16390	chr11	96043156	0.70132
chr11:96043206-96043265	chr11:96026766-96325938_16440	chr11	96043206	0.179841
chr11:96043256-96043315	chr11:96026766-96325938_16490	chr11	96043256	0.345789
chr11:96043366-96043425	chr11:96026766-96325938_16600	chr11	96043366	1.10439
chr11:96043406-96043465	chr11:96026766-96325938_16640	chr11	96043406	0.146541
chr11:96043456-96043515	chr11:96026766-96325938_16690	chr11	96043456	0.735663
chr11:96043896-96043955	chr11:96026766-96325938_17130	chr11	96043896	0.0442289
chr11:96043906-96043965	chr11:96026766-96325938_17140	chr11	96043906	0.296616
chr11:96043956-96044015	chr11:96026766-96325938_17190	chr11	96043956	0.0413921
chr11:96044006-96044065	chr11:96026766-96325938_17240	chr11	96044006	0.505149
chr11:96044056-96044115	chr11:96026766-96325938_17290	chr11	96044056	1.54401
chr11:96044726-96044785	chr11:96026766-96325938_17960	chr11	96044726	-1.00965
chr11:96044756-96044815	chr11:96026766-96325938_17990	chr11	96044756	1.01698
chr11:96044806-96044865	chr11:96026766-96325938_18040	chr11	96044806	0.0557864
chr11:96044856-96044915	chr11:96026766-96325938_18090	chr11	96044856	-0.711055
chr11:96044906-96044965	chr11:96026766-96325938_18140	chr11	96044906	-0.437669
chr11:96044956-96045015	chr11:96026766-96325938_18190	chr11	96044956	-0.224322
chr11:96045006-96045065	chr11:96026766-96325938_18240	chr11	96045006	0.140827
chr11:96045056-96045115	chr11:96026766-96325938_18290	chr11	96045056	0.714357
chr11:96045106-96045165	chr11:96026766-96325938_18340	chr11	96045106	0.310855
chr11:96045156-96045215	chr11:96026766-96325938_18390	chr11	96045156	0.44288
chr11:96045206-96045265	chr11:96026766-96325938_18440	chr11	96045206	0.436768
chr11:96045256-96045315	chr11:96026766-96325938_18490	chr11	96045256	0.164451
chr11:96045306-96045365	chr11:96026766-96325938_18540	chr11	96045306	1.02767
chr11:96045356-96045415	chr11:96026766-96325938_18590	chr11	96045356	-0.110628
chr11:96045406-96045465	chr11:96026766-96325938_18640	chr11	96045406	-0.410188
chr11:96045876-96045935	chr11:96026766-96325938_19110	chr11	96045876	0.861987
chr11:96045906-96045965	chr11:96026766-96325938_19140	chr11	96045906	-0.444954
chr11:96045956-96046015	chr11:96026766-96325938_19190	chr11	96045956	0.551677
chr11:96046006-96046065	chr11:96026766-96325938_19240	chr11	96046006	-0.655664
chr11:96046056-96046115	chr11:96026766-96325938_19290	chr11	96046056	-0.399871
chr11:96046396-96046455	chr11:96026766-96325938_19630	chr11	96046396	0.979999
chr11:96046596-96046655	chr11:96026766-96325938_19830	chr11	96046596	0.761524
chr11:96046606-96046665	chr11:96026766-96325938_19840	chr11	96046606	1.02321
chr11:96046796-96046855	chr11:96026766-96325938_20030	chr11	96046796	0.500445
chr11:96046806-96046865	chr11:96026766-96325938_20040	chr11	96046806	0.726722
chr11:96046856-96046915	chr11:96026766-96325938_20090	chr11	96046856	0.448814
chr11:96046906-96046965	chr11:96026766-96325938_20140	chr11	96046906	1.24147
chr11:96046956-96047015	chr11:96026766-96325938_20190	chr11	96046956	-0.388273
chr11:96047006-96047065	chr11:96026766-96325938_20240	chr11	96047006	0.155915
chr11:96047056-96047115	chr11:96026766-96325938_20290	chr11	96047056	-0.0119263
chr11:96047256-96047315	chr11:96026766-96325938_20490	chr11	96047256	1.099
chr11:96047306-96047365	chr11:96026766-96325938_20540	chr11	96047306	0.416738
chr11:96047356-96047415	chr11:96026766-96325938_20590	chr11	96047356	1.10788
chr11:96047406-96047465	chr11:96026766-96325938_20640	chr11	96047406	0.59918
chr11:96047456-96047515	chr11:96026766-96325938_20690	chr11	96047456	0.892518
chr11:96047506-96047565	chr11:96026766-96325938_20740	chr11	96047506	0.823751
chr11:96047556-96047615	chr11:96026766-96325938_20790	chr11	96047556	1.02353
chr11:96047606-96047665	chr11:96026766-96325938_20840	chr11	96047606	2.05891
chr11:96047656-96047715	chr11:96026766-96325938_20890	chr11	96047656	-0.144403
chr11:96047706-96047765	chr11:96026766-96325938_20940	chr11	96047706	-0.158352
chr11:96047756-96047815	chr11:96026766-96325938_20990	chr11	96047756	0.414158
chr11:96047806-96047865	chr11:96026766-96325938_21040	chr11	96047806	1.05796
chr11:96047856-96047915	chr11:96026766-96325938_21090	chr11	96047856	-0.0316765
chr11:96047906-96047965	chr11:96026766-96325938_21140	chr11	96047906	0.0923122
chr11:96047956-96048015	chr11:96026766-96325938_21190	chr11	96047956	0.0801375
chr11:96048006-96048065	chr11:96026766-96325938_21240	chr11	96048006	1.17115
chr11:96048086-96048145	chr11:96026766-96325938_21320	chr11	96048086	2.39189
chr11:96048106-96048165	chr11:96026766-96325938_21340	chr11	96048106	0.694886
chr11:96048156-96048215	chr11:96026766-96325938_21390	chr11	96048156	0.444864
chr11:96048206-96048265	chr11:96026766-96325938_21440	chr11	96048206	0.0522904
chr11:96048256-96048315	chr11:96026766-96325938_21490	chr11	96048256	-0.520892
chr11:96048306-96048365	chr11:96026766-96325938_21540	chr11	96048306	0.680384
chr11:96048356-96048415	chr11:96026766-96325938_21590	chr11	96048356	0.47643
chr11:96048406-96048465	chr11:96026766-96325938_21640	chr11	96048406	0.134132
chr11:96048456-96048515	chr11:96026766-96325938_21690	chr11	96048456	-0.463627
chr11:96048576-96048635	chr11:96026766-96325938_21810	chr11	96048576	0.352483
chr11:96048606-96048665	chr11:96026766-96325938_21840	chr11	96048606	-0.645676
chr11:96048656-96048715	chr11:96026766-96325938_21890	chr11	96048656	0.420204
chr11:96048706-96048765	chr11:96026766-96325938_21940	chr11	96048706	1.69933
chr11:96048756-96048815	chr11:96026766-96325938_21990	chr11	96048756	0.141222
chr11:96048806-96048865	chr11:96026766-96325938_22040	chr11	96048806	0.0257368
chr11:96048856-96048915	chr11:96026766-96325938_22090	chr11	96048856	1.08212
chr11:96048906-96048965	chr11:96026766-96325938_22140	chr11	96048906	0.202255
chr11:96048956-96049015	chr11:96026766-96325938_22190	chr11	96048956	0.0706172
chr11:96049096-96049155	chr11:96026766-96325938_22330	chr11	96049096	1.66063
chr11:96049156-96049215	chr11:96026766-96325938_22390	chr11	96049156	-0.0139503
chr11:96049206-96049265	chr11:96026766-96325938_22440	chr11	96049206	-0.131613
chr11:96049306-96049365	chr11:96026766-96325938_22540	chr11	96049306	0.298157
chr11:96049356-96049415	chr11:96026766-96325938_22590	chr11	96049356	0.298763
chr11:96049406-96049465	chr11:96026766-96325938_22640	chr11	96049406	0.208505
chr11:96049496-96049555	chr11:96026766-96325938_22730	chr11	96049496	1.27692
chr11:96049506-96049565	chr11:96026766-96325938_22740	chr11	96049506	-0.0493064
chr11:96049556-96049615	chr11:96026766-96325938_22790	chr11	96049556	0.44265
chr11:96049656-96049715	chr11:96026766-96325938_22890	chr11	96049656	1.28881
chr11:96049706-96049765	chr11:96026766-96325938_22940	chr11	96049706	-0.0367297
chr11:96049756-96049815	chr11:96026766-96325938_22990	chr11	96049756	0.519304
chr11:96049806-96049865	chr11:96026766-96325938_23040	chr11	96049806	-0.441897
chr11:96049856-96049915	chr11:96026766-96325938_23090	chr11	96049856	-0.388972
chr11:96049906-96049965	chr11:96026766-96325938_23140	chr11	96049906	0.798337
chr11:96049956-96050015	chr11:96026766-96325938_23190	chr11	96049956	0.958828
chr11:96050006-96050065	chr11:96026766-96325938_23240	chr11	96050006	0.782723
chr11:96050056-96050115	chr11:96026766-96325938_23290	chr11	96050056	0.530072
chr11:96050106-96050165	chr11:96026766-96325938_23340	chr11	96050106	0.320928
chr11:96050156-96050215	chr11:96026766-96325938_23390	chr11	96050156	-0.00933905
chr11:96050206-96050265	chr11:96026766-96325938_23440	chr11	96050206	0.464281
chr11:96050256-96050315	chr11:96026766-96325938_23490	chr11	96050256	0.962919
chr11:96050306-96050365	chr11:96026766-96325938_23540	chr11	96050306	0.480002
chr11:96050406-96050465	chr11:96026766-96325938_23640	chr11	96050406	1.05203
chr11:96050456-96050515	chr11:96026766-96325938_23690	chr11	96050456	0.936615
chr11:96050506-96050565	chr11:96026766-96325938_23740	chr11	96050506	0.687423
chr11:96050556-96050615	chr11:96026766-96325938_23790	chr11	96050556	0.285501
chr11:96050606-96050665	chr11:96026766-96325938_23840	chr11	96050606	1.7002
chr11:96050656-96050715	chr11:96026766-96325938_23890	chr11	96050656	-0.798259
chr11:96050706-96050765	chr11:96026766-96325938_23940	chr11	96050706	0.371966
chr11:96050756-96050815	chr11:96026766-96325938_23990	chr11	96050756	0.823609
chr11:96050806-96050865	chr11:96026766-96325938_24040	chr11	96050806	1.12941
chr11:96050856-96050915	chr11:96026766-96325938_24090	chr11	96050856	0.301038
chr11:96051246-96051305	chr11:96026766-96325938_24480	chr11	96051246	0.14844
chr11:96051256-96051315	chr11:96026766-96325938_24490	chr11	96051256	0.218401
chr11:96051306-96051365	chr11:96026766-96325938_24540	chr11	96051306	0.648145
chr11:96051356-96051415	chr11:96026766-96325938_24590	chr11	96051356	1.29793
chr11:96051406-96051465	chr11:96026766-96325938_24640	chr11	96051406	-0.0671918
chr11:96051456-96051515	chr11:96026766-96325938_24690	chr11	96051456	0.200809
chr11:96051506-96051565	chr11:96026766-96325938_24740	chr11	96051506	1.12701
chr11:96051556-96051615	chr11:96026766-96325938_24790	chr11	96051556	1.02789
chr11:96051606-96051665	chr11:96026766-96325938_24840	chr11	96051606	0.840187
chr11:96051656-96051715	chr11:96026766-96325938_24890	chr11	96051656	0.207846
chr11:96051706-96051765	chr11:96026766-96325938_24940	chr11	96051706	0.644402
chr11:96051756-96051815	chr11:96026766-96325938_24990	chr11	96051756	0.767797
chr11:96051806-96051865	chr11:96026766-96325938_25040	chr11	96051806	0.234895
chr11:96051856-96051915	chr11:96026766-96325938_25090	chr11	96051856	0.307327
chr11:96051906-96051965	chr11:96026766-96325938_25140	chr11	96051906	0.745987
chr11:96051956-96052015	chr11:96026766-96325938_25190	chr11	96051956	0.379452
chr11:96052006-96052065	chr11:96026766-96325938_25240	chr11	96052006	-0.149424
chr11:96052196-96052255	chr11:96026766-96325938_25430	chr11	96052196	-0.264197
chr11:96052206-96052265	chr11:96026766-96325938_25440	chr11	96052206	-0.443238
chr11:96052276-96052335	chr11:96026766-96325938_25510	chr11	96052276	-0.348575
chr11:96052306-96052365	chr11:96026766-96325938_25540	chr11	96052306	-0.517103
chr11:96052356-96052415	chr11:96026766-96325938_25590	chr11	96052356	-0.566204
chr11:96052406-96052465	chr11:96026766-96325938_25640	chr11	96052406	0.310466
chr11:96052456-96052515	chr11:96026766-96325938_25690	chr11	96052456	0.765171
chr11:96052556-96052615	chr11:96026766-96325938_25790	chr11	96052556	0.377847
chr11:96052606-96052665	chr11:96026766-96325938_25840	chr11	96052606	-0.729806
chr11:96052656-96052715	chr11:96026766-96325938_25890	chr11	96052656	0.389763
chr11:96052706-96052765	chr11:96026766-96325938_25940	chr11	96052706	-0.244213
chr11:96052806-96052865	chr11:96026766-96325938_26040	chr11	96052806	-0.412882
chr11:96052856-96052915	chr11:96026766-96325938_26090	chr11	96052856	-0.541294
chr11:96053056-96053115	chr11:96026766-96325938_26290	chr11	96053056	0.564012
chr11:96053106-96053165	chr11:96026766-96325938_26340	chr11	96053106	-0.720889
chr11:96053496-96053555	chr11:96026766-96325938_26730	chr11	96053496	-0.321379
chr11:96053506-96053565	chr11:96026766-96325938_26740	chr11	96053506	-0.299544
chr11:96053586-96053645	chr11:96026766-96325938_26820	chr11	96053586	-0.593052
chr11:96053776-96053835	chr11:96026766-96325938_27010	chr11	96053776	0.873266
chr11:96053846-96053905	chr11:96026766-96325938_27080	chr11	96053846	0.875969
chr11:96053856-96053915	chr11:96026766-96325938_27090	chr11	96053856	0.182154
chr11:96053936-96053995	chr11:96026766-96325938_27170	chr11	96053936	-0.175723
chr11:96053956-96054015	chr11:96026766-96325938_27190	chr11	96053956	0.0803097
chr11:96054006-96054065	chr11:96026766-96325938_27240	chr11	96054006	0.330208
chr11:96054056-96054115	chr11:96026766-96325938_27290	chr11	96054056	1.32383
chr11:96054106-96054165	chr11:96026766-96325938_27340	chr11	96054106	0.296765
chr11:96054156-96054215	chr11:96026766-96325938_27390	chr11	96054156	0.256568
chr11:96054206-96054265	chr11:96026766-96325938_27440	chr11	96054206	-0.716849
chr11:96054276-96054335	chr11:96026766-96325938_27510	chr11	96054276	-0.863906
chr11:96054306-96054365	chr11:96026766-96325938_27540	chr11	96054306	-0.319335
chr11:96054356-96054415	chr11:96026766-96325938_27590	chr11	96054356	1.23803
chr11:96054406-96054465	chr11:96026766-96325938_27640	chr11	96054406	0.963579
chr11:96054456-96054515	chr11:96026766-96325938_27690	chr11	96054456	1.22135
chr11:96054506-96054565	chr11:96026766-96325938_27740	chr11	96054506	0.666601
chr11:96054556-96054615	chr11:96026766-96325938_27790	chr11	96054556	0.125865
chr11:96054756-96054815	chr11:96026766-96325938_27990	chr11	96054756	1.21054
chr11:96054806-96054865	chr11:96026766-96325938_28040	chr11	96054806	0.525127
chr11:96054856-96054915	chr11:96026766-96325938_28090	chr11	96054856	0.860787
chr11:96054906-96054965	chr11:96026766-96325938_28140	chr11	96054906	0.493739
chr11:96054956-96055015	chr11:96026766-96325938_28190	chr11	96054956	1.42204
chr11:96055006-96055065	chr11:96026766-96325938_28240	chr11	96055006	0.477919
chr11:96055056-96055115	chr11:96026766-96325938_28290	chr11	96055056	-0.0349649
chr11:96055106-96055165	chr11:96026766-96325938_28340	chr11	96055106	0.870963
chr11:96055156-96055215	chr11:96026766-96325938_28390	chr11	96055156	0.446152
chr11:96055206-96055265	chr11:96026766-96325938_28440	chr11	96055206	1.26418
chr11:96055436-96055495	chr11:96026766-96325938_28670	chr11	96055436	0.68913
chr11:96055456-96055515	chr11:96026766-96325938_28690	chr11	96055456	0.791594
chr11:96055506-96055565	chr11:96026766-96325938_28740	chr11	96055506	1.54839
chr11:96055556-96055615	chr11:96026766-96325938_28790	chr11	96055556	0.478885
chr11:96055606-96055665	chr11:96026766-96325938_28840	chr11	96055606	0.288303
chr11:96055656-96055715	chr11:96026766-96325938_28890	chr11	96055656	1.10099
chr11:96055706-96055765	chr11:96026766-96325938_28940	chr11	96055706	1.88432
chr11:96055756-96055815	chr11:96026766-96325938_28990	chr11	96055756	0.718345
chr11:96055806-96055865	chr11:96026766-96325938_29040	chr11	96055806	1.22603
chr11:96055906-96055965	chr11:96026766-96325938_29140	chr11	96055906	0.804302
chr11:96055956-96056015	chr11:96026766-96325938_29190	chr11	96055956	1.02092
chr11:96056006-96056065	chr11:96026766-96325938_29240	chr11	96056006	0.433838
chr11:96056056-96056115	chr11:96026766-96325938_29290	chr11	96056056	0.937556
chr11:96056106-96056165	chr11:96026766-96325938_29340	chr11	96056106	1.12829
chr11:96056156-96056215	chr11:96026766-96325938_29390	chr11	96056156	0.532096
chr11:96056206-96056265	chr11:96026766-96325938_29440	chr11	96056206	0.909921
chr11:96056256-96056315	chr11:96026766-96325938_29490	chr11	96056256	0.672953
chr11:96056306-96056365	chr11:96026766-96325938_29540	chr11	96056306	0.517919
chr11:96056356-96056415	chr11:96026766-96325938_29590	chr11	96056356	0.943288
chr11:96056406-96056465	chr11:96026766-96325938_29640	chr11	96056406	0.547703
chr11:96056456-96056515	chr11:96026766-96325938_29690	chr11	96056456	0.437038
chr11:96056506-96056565	chr11:96026766-96325938_29740	chr11	96056506	0.493123
chr11:96056556-96056615	chr11:96026766-96325938_29790	chr11	96056556	0.568225
chr11:96056606-96056665	chr11:96026766-96325938_29840	chr11	96056606	0.555139
chr11:96056656-96056715	chr11:96026766-96325938_29890	chr11	96056656	0.666005
chr11:96056706-96056765	chr11:96026766-96325938_29940	chr11	96056706	0.306428
chr11:96056906-96056965	chr11:96026766-96325938_30140	chr11	96056906	0.37332
chr11:96056956-96057015	chr11:96026766-96325938_30190	chr11	96056956	0.299581
chr11:96057006-96057065	chr11:96026766-96325938_30240	chr11	96057006	1.10683
chr11:96057056-96057115	chr11:96026766-96325938_30290	chr11	96057056	1.02223
chr11:96057106-96057165	chr11:96026766-96325938_30340	chr11	96057106	0.521021
chr11:96057156-96057215	chr11:96026766-96325938_30390	chr11	96057156	0.296922
chr11:96057206-96057265	chr11:96026766-96325938_30440	chr11	96057206	1.63548
chr11:96057256-96057315	chr11:96026766-96325938_30490	chr11	96057256	0.468947
chr11:96057346-96057405	chr11:96026766-96325938_30580	chr11	96057346	0.550954
chr11:96057356-96057415	chr11:96026766-96325938_30590	chr11	96057356	0.665323
chr11:96057406-96057465	chr11:96026766-96325938_30640	chr11	96057406	0.575165
chr11:96057456-96057515	chr11:96026766-96325938_30690	chr11	96057456	0.297885
chr11:96057506-96057565	chr11:96026766-96325938_30740	chr11	96057506	0.291444
chr11:96057556-96057615	chr11:96026766-96325938_30790	chr11	96057556	0.847168
chr11:96057606-96057665	chr11:96026766-96325938_30840	chr11	96057606	0.255445
chr11:96057656-96057715	chr11:96026766-96325938_30890	chr11	96057656	0.31166
chr11:96057706-96057765	chr11:96026766-96325938_30940	chr11	96057706	0.451736
chr11:96057756-96057815	chr11:96026766-96325938_30990	chr11	96057756	0.432182
chr11:96057806-96057865	chr11:96026766-96325938_31040	chr11	96057806	9.58654e-05
chr11:96057856-96057915	chr11:96026766-96325938_31090	chr11	96057856	0.233668
chr11:96057996-96058055	chr11:96026766-96325938_31230	chr11	96057996	0.023176
chr11:96058006-96058065	chr11:96026766-96325938_31240	chr11	96058006	0.149738
chr11:96058056-96058115	chr11:96026766-96325938_31290	chr11	96058056	0.733606
chr11:96058106-96058165	chr11:96026766-96325938_31340	chr11	96058106	1.05994
chr11:96058156-96058215	chr11:96026766-96325938_31390	chr11	96058156	0.87894
chr11:96058206-96058265	chr11:96026766-96325938_31440	chr11	96058206	0.427316
chr11:96058256-96058315	chr11:96026766-96325938_31490	chr11	96058256	-0.22835
chr11:96058306-96058365	chr11:96026766-96325938_31540	chr11	96058306	-0.0379129
chr11:96058356-96058415	chr11:96026766-96325938_31590	chr11	96058356	0.00294986
chr11:96058406-96058465	chr11:96026766-96325938_31640	chr11	96058406	0.424342
chr11:96058506-96058565	chr11:96026766-96325938_31740	chr11	96058506	-0.733803
chr11:96058556-96058615	chr11:96026766-96325938_31790	chr11	96058556	0.531865
chr11:96058616-96058675	chr11:96026766-96325938_31850	chr11	96058616	-0.15303
chr11:96058656-96058715	chr11:96026766-96325938_31890	chr11	96058656	0.4993
chr11:96058706-96058765	chr11:96026766-96325938_31940	chr11	96058706	0.713588
chr11:96058756-96058815	chr11:96026766-96325938_31990	chr11	96058756	0.781082
chr11:96058806-96058865	chr11:96026766-96325938_32040	chr11	96058806	0.403765
chr11:96058856-96058915	chr11:96026766-96325938_32090	chr11	96058856	0.65268
chr11:96058906-96058965	chr11:96026766-96325938_32140	chr11	96058906	0.747353
chr11:96058956-96059015	chr11:96026766-96325938_32190	chr11	96058956	0.92624
chr11:96059006-96059065	chr11:96026766-96325938_32240	chr11	96059006	0.315008
chr11:96059056-96059115	chr11:96026766-96325938_32290	chr11	96059056	0.331875
chr11:96059106-96059165	chr11:96026766-96325938_32340	chr11	96059106	0.174774
chr11:96059156-96059215	chr11:96026766-96325938_32390	chr11	96059156	1.32966
chr11:96059226-96059285	chr11:96026766-96325938_32460	chr11	96059226	0.764878
chr11:96059456-96059515	chr11:96026766-96325938_32690	chr11	96059456	1.04694
chr11:96059506-96059565	chr11:96026766-96325938_32740	chr11	96059506	1.71523
chr11:96059586-96059645	chr11:96026766-96325938_32820	chr11	96059586	0.947174
chr11:96059606-96059665	chr11:96026766-96325938_32840	chr11	96059606	0.946968
chr11:96059656-96059715	chr11:96026766-96325938_32890	chr11	96059656	0.837273
chr11:96059706-96059765	chr11:96026766-96325938_32940	chr11	96059706	1.01135
chr11:96059756-96059815	chr11:96026766-96325938_32990	chr11	96059756	0.63409
chr11:96059806-96059865	chr11:96026766-96325938_33040	chr11	96059806	0.13778
chr11:96059856-96059915	chr11:96026766-96325938_33090	chr11	96059856	0.524783
chr11:96059906-96059965	chr11:96026766-96325938_33140	chr11	96059906	0.315916
chr11:96059956-96060015	chr11:96026766-96325938_33190	chr11	96059956	-0.732116
chr11:96060026-96060085	chr11:96026766-96325938_33260	chr11	96060026	-0.615507
chr11:96060056-96060115	chr11:96026766-96325938_33290	chr11	96060056	0.605167
chr11:96060176-96060235	chr11:96026766-96325938_33410	chr11	96060176	0.854515
chr11:96060206-96060265	chr11:96026766-96325938_33440	chr11	96060206	1.14508
chr11:96060256-96060315	chr11:96026766-96325938_33490	chr11	96060256	-0.141371
chr11:96060306-96060365	chr11:96026766-96325938_33540	chr11	96060306	0.669608
chr11:96060356-96060415	chr11:96026766-96325938_33590	chr11	96060356	0.265038
chr11:96060406-96060465	chr11:96026766-96325938_33640	chr11	96060406	-0.0949859
chr11:96060496-96060555	chr11:96026766-96325938_33730	chr11	96060496	-0.621692
chr11:96060506-96060565	chr11:96026766-96325938_33740	chr11	96060506	0.469891
chr11:96060556-96060615	chr11:96026766-96325938_33790	chr11	96060556	1.73875
chr11:96060606-96060665	chr11:96026766-96325938_33840	chr11	96060606	1.02498
chr11:96060656-96060715	chr11:96026766-96325938_33890	chr11	96060656	-0.868918
chr11:96060706-96060765	chr11:96026766-96325938_33940	chr11	96060706	-0.45083
chr11:96060756-96060815	chr11:96026766-96325938_33990	chr11	96060756	-0.628262
chr11:96060806-96060865	chr11:96026766-96325938_34040	chr11	96060806	0.68192
chr11:96060856-96060915	chr11:96026766-96325938_34090	chr11	96060856	1.89042
chr11:96060936-96060995	chr11:96026766-96325938_34170	chr11	96060936	-0.08826
chr11:96060956-96061015	chr11:96026766-96325938_34190	chr11	96060956	-0.292619
chr11:96061006-96061065	chr11:96026766-96325938_34240	chr11	96061006	0.0120449
chr11:96061056-96061115	chr11:96026766-96325938_34290	chr11	96061056	1.09655
chr11:96061106-96061165	chr11:96026766-96325938_34340	chr11	96061106	0.554268
chr11:96061156-96061215	chr11:96026766-96325938_34390	chr11	96061156	0.865554
chr11:96061206-96061265	chr11:96026766-96325938_34440	chr11	96061206	0.256943
chr11:96061256-96061315	chr11:96026766-96325938_34490	chr11	96061256	0.731616
chr11:96061326-96061385	chr11:96026766-96325938_34560	chr11	96061326	0.1703
chr11:96061356-96061415	chr11:96026766-96325938_34590	chr11	96061356	-0.092573
chr11:96061406-96061465	chr11:96026766-96325938_34640	chr11	96061406	1.5591
chr11:96061456-96061515	chr11:96026766-96325938_34690	chr11	96061456	0.0397082
chr11:96061506-96061565	chr11:96026766-96325938_34740	chr11	96061506	0.597104
chr11:96061556-96061615	chr11:96026766-96325938_34790	chr11	96061556	0.565965
chr11:96061606-96061665	chr11:96026766-96325938_34840	chr11	96061606	0.827896
chr11:96061656-96061715	chr11:96026766-96325938_34890	chr11	96061656	1.33886
chr11:96061706-96061765	chr11:96026766-96325938_34940	chr11	96061706	0.800979
chr11:96061776-96061835	chr11:96026766-96325938_35010	chr11	96061776	0.550382
chr11:96061806-96061865	chr11:96026766-96325938_35040	chr11	96061806	0.764627
chr11:96061856-96061915	chr11:96026766-96325938_35090	chr11	96061856	0.58514
chr11:96061906-96061965	chr11:96026766-96325938_35140	chr11	96061906	0.362194
chr11:96061956-96062015	chr11:96026766-96325938_35190	chr11	96061956	0.828782
chr11:96062006-96062065	chr11:96026766-96325938_35240	chr11	96062006	0.518773
chr11:96062056-96062115	chr11:96026766-96325938_35290	chr11	96062056	0.896905
chr11:96062106-96062165	chr11:96026766-96325938_35340	chr11	96062106	0.446817
chr11:96062156-96062215	chr11:96026766-96325938_35390	chr11	96062156	0.351843
chr11:96062206-96062265	chr11:96026766-96325938_35440	chr11	96062206	1.17758
chr11:96062256-96062315	chr11:96026766-96325938_35490	chr11	96062256	-0.0389323
chr11:96062306-96062365	chr11:96026766-96325938_35540	chr11	96062306	0.969507
chr11:96062356-96062415	chr11:96026766-96325938_35590	chr11	96062356	-0.441897
chr11:96062406-96062465	chr11:96026766-96325938_35640	chr11	96062406	1.39717
chr11:96062456-96062515	chr11:96026766-96325938_35690	chr11	96062456	0.167241
chr11:96062506-96062565	chr11:96026766-96325938_35740	chr11	96062506	-0.225764
chr11:96062556-96062615	chr11:96026766-96325938_35790	chr11	96062556	-0.135566
chr11:96062606-96062665	chr11:96026766-96325938_35840	chr11	96062606	0.304835
chr11:96062656-96062715	chr11:96026766-96325938_35890	chr11	96062656	0.536041
chr11:96062706-96062765	chr11:96026766-96325938_35940	chr11	96062706	2.50612
chr11:96062776-96062835	chr11:96026766-96325938_36010	chr11	96062776	-0.187796
chr11:96062806-96062865	chr11:96026766-96325938_36040	chr11	96062806	-0.722132
chr11:96062856-96062915	chr11:96026766-96325938_36090	chr11	96062856	-0.505947
chr11:96062906-96062965	chr11:96026766-96325938_36140	chr11	96062906	1.62469
chr11:96062956-96063015	chr11:96026766-96325938_36190	chr11	96062956	0.327904
chr11:96063006-96063065	chr11:96026766-96325938_36240	chr11	96063006	-0.0406653
chr11:96063056-96063115	chr11:96026766-96325938_36290	chr11	96063056	0.207287
chr11:96063106-96063165	chr11:96026766-96325938_36340	chr11	96063106	0.171565
chr11:96063156-96063215	chr11:96026766-96325938_36390	chr11	96063156	0.950866
chr11:96063206-96063265	chr11:96026766-96325938_36440	chr11	96063206	-0.362882
chr11:96063256-96063315	chr11:96026766-96325938_36490	chr11	96063256	-1.0194
chr11:96063306-96063365	chr11:96026766-96325938_36540	chr11	96063306	0.367419
chr11:96063356-96063415	chr11:96026766-96325938_36590	chr11	96063356	0.556981
chr11:96063406-96063465	chr11:96026766-96325938_36640	chr11	96063406	0.384992
chr11:96063676-96063735	chr11:96026766-96325938_36910	chr11	96063676	-1.01973
chr11:96063766-96063825	chr11:96026766-96325938_37000	chr11	96063766	1.08306
chr11:96063806-96063865	chr11:96026766-96325938_37040	chr11	96063806	1.00784
chr11:96063856-96063915	chr11:96026766-96325938_37090	chr11	96063856	0.134473
chr11:96063906-96063965	chr11:96026766-96325938_37140	chr11	96063906	0.354124
chr11:96063956-96064015	chr11:96026766-96325938_37190	chr11	96063956	1.79145
chr11:96064006-96064065	chr11:96026766-96325938_37240	chr11	96064006	-0.495918
chr11:96064056-96064115	chr11:96026766-96325938_37290	chr11	96064056	0.47023
chr11:96064106-96064165	chr11:96026766-96325938_37340	chr11	96064106	1.60817
chr11:96064156-96064215	chr11:96026766-96325938_37390	chr11	96064156	1.48945
chr11:96064256-96064315	chr11:96026766-96325938_37490	chr11	96064256	0.339471
chr11:96064306-96064365	chr11:96026766-96325938_37540	chr11	96064306	1.45837
chr11:96064356-96064415	chr11:96026766-96325938_37590	chr11	96064356	0.862582
chr11:96064406-96064465	chr11:96026766-96325938_37640	chr11	96064406	1.06276
chr11:96064456-96064515	chr11:96026766-96325938_37690	chr11	96064456	-0.337257
chr11:96064576-96064635	chr11:96026766-96325938_37810	chr11	96064576	-0.000797168
chr11:96064606-96064665	chr11:96026766-96325938_37840	chr11	96064606	0.219963
chr11:96064656-96064715	chr11:96026766-96325938_37890	chr11	96064656	0.603556
chr11:96064706-96064765	chr11:96026766-96325938_37940	chr11	96064706	-0.00500451
chr11:96064756-96064815	chr11:96026766-96325938_37990	chr11	96064756	0.455311
chr11:96064806-96064865	chr11:96026766-96325938_38040	chr11	96064806	1.32899
chr11:96064856-96064915	chr11:96026766-96325938_38090	chr11	96064856	0.390778
chr11:96064906-96064965	chr11:96026766-96325938_38140	chr11	96064906	1.40241
chr11:96064956-96065015	chr11:96026766-96325938_38190	chr11	96064956	0.696384
chr11:96065006-96065065	chr11:96026766-96325938_38240	chr11	96065006	0.896058
chr11:96065056-96065115	chr11:96026766-96325938_38290	chr11	96065056	0.141841
chr11:96065106-96065165	chr11:96026766-96325938_38340	chr11	96065106	0.459548
chr11:96065156-96065215	chr11:96026766-96325938_38390	chr11	96065156	0.712209
chr11:96065206-96065265	chr11:96026766-96325938_38440	chr11	96065206	0.976905
chr11:96065256-96065315	chr11:96026766-96325938_38490	chr11	96065256	0.354801
chr11:96065306-96065365	chr11:96026766-96325938_38540	chr11	96065306	0.196717
chr11:96065356-96065415	chr11:96026766-96325938_38590	chr11	96065356	0.384228
chr11:96065406-96065465	chr11:96026766-96325938_38640	chr11	96065406	-0.0236392
chr11:96065456-96065515	chr11:96026766-96325938_38690	chr11	96065456	0.969843
chr11:96065506-96065565	chr11:96026766-96325938_38740	chr11	96065506	1.32375
chr11:96065556-96065615	chr11:96026766-96325938_38790	chr11	96065556	1.37483
chr11:96065606-96065665	chr11:96026766-96325938_38840	chr11	96065606	-0.217543
chr11:96065656-96065715	chr11:96026766-96325938_38890	chr11	96065656	0.228851
chr11:96065706-96065765	chr11:96026766-96325938_38940	chr11	96065706	-0.397588
chr11:96065756-96065815	chr11:96026766-96325938_38990	chr11	96065756	0.680836
chr11:96065806-96065865	chr11:96026766-96325938_39040	chr11	96065806	-0.522429
chr11:96065856-96065915	chr11:96026766-96325938_39090	chr11	96065856	0.771
chr11:96065906-96065965	chr11:96026766-96325938_39140	chr11	96065906	-0.325526
chr11:96065956-96066015	chr11:96026766-96325938_39190	chr11	96065956	0.592368
chr11:96066006-96066065	chr11:96026766-96325938_39240	chr11	96066006	-0.719671
chr11:96066056-96066115	chr11:96026766-96325938_39290	chr11	96066056	0.726867
chr11:96066106-96066165	chr11:96026766-96325938_39340	chr11	96066106	0.106564
chr11:96066156-96066215	chr11:96026766-96325938_39390	chr11	96066156	-0.39123
chr11:96066206-96066265	chr11:96026766-96325938_39440	chr11	96066206	0.449427
chr11:96066256-96066315	chr11:96026766-96325938_39490	chr11	96066256	0.435426
chr11:96066306-96066365	chr11:96026766-96325938_39540	chr11	96066306	-0.660996
chr11:96066356-96066415	chr11:96026766-96325938_39590	chr11	96066356	0.221392
chr11:96066406-96066465	chr11:96026766-96325938_39640	chr11	96066406	-0.119139
chr11:96066456-96066515	chr11:96026766-96325938_39690	chr11	96066456	-0.918335
chr11:96066506-96066565	chr11:96026766-96325938_39740	chr11	96066506	-1.62778
chr11:96066556-96066615	chr11:96026766-96325938_39790	chr11	96066556	1.12727
chr11:96066606-96066665	chr11:96026766-96325938_39840	chr11	96066606	-0.533199
chr11:96066696-96066755	chr11:96026766-96325938_39930	chr11	96066696	0.116358
chr11:96066706-96066765	chr11:96026766-96325938_39940	chr11	96066706	-0.0938555
chr11:96066756-96066815	chr11:96026766-96325938_39990	chr11	96066756	-1.26817
chr11:96066986-96067045	chr11:96026766-96325938_40220	chr11	96066986	0.527932
chr11:96067006-96067065	chr11:96026766-96325938_40240	chr11	96067006	0.935157
chr11:96067086-96067145	chr11:96026766-96325938_40320	chr11	96067086	-0.482944
chr11:96067106-96067165	chr11:96026766-96325938_40340	chr11	96067106	-0.139334
chr11:96067156-96067215	chr11:96026766-96325938_40390	chr11	96067156	0.0409187
chr11:96067206-96067265	chr11:96026766-96325938_40440	chr11	96067206	-0.00376373
chr11:96067256-96067315	chr11:96026766-96325938_40490	chr11	96067256	0.0671803
chr11:96067306-96067365	chr11:96026766-96325938_40540	chr11	96067306	-0.19102
chr11:96067356-96067415	chr11:96026766-96325938_40590	chr11	96067356	-0.268295
chr11:96067406-96067465	chr11:96026766-96325938_40640	chr11	96067406	-0.0496879
chr11:96067456-96067515	chr11:96026766-96325938_40690	chr11	96067456	0.0607026
chr11:96067666-96067725	chr11:96026766-96325938_40900	chr11	96067666	0.990079
chr11:96067796-96067855	chr11:96026766-96325938_41030	chr11	96067796	0.295456
chr11:96067806-96067865	chr11:96026766-96325938_41040	chr11	96067806	0.222869
chr11:96067856-96067915	chr11:96026766-96325938_41090	chr11	96067856	-0.318558
chr11:96067906-96067965	chr11:96026766-96325938_41140	chr11	96067906	0.285684
chr11:96068066-96068125	chr11:96026766-96325938_41300	chr11	96068066	0.816528
chr11:96068106-96068165	chr11:96026766-96325938_41340	chr11	96068106	0.0984235
chr11:96068156-96068215	chr11:96026766-96325938_41390	chr11	96068156	0.650353
chr11:96068206-96068265	chr11:96026766-96325938_41440	chr11	96068206	0.611808
chr11:96068256-96068315	chr11:96026766-96325938_41490	chr11	96068256	-0.12741
chr11:96068306-96068365	chr11:96026766-96325938_41540	chr11	96068306	-0.534635
chr11:96068356-96068415	chr11:96026766-96325938_41590	chr11	96068356	-0.484189
chr11:96068516-96068575	chr11:96026766-96325938_41750	chr11	96068516	0.0379577
chr11:96068556-96068615	chr11:96026766-96325938_41790	chr11	96068556	-0.307618
chr11:96068786-96068845	chr11:96026766-96325938_42020	chr11	96068786	-0.44725
chr11:96068806-96068865	chr11:96026766-96325938_42040	chr11	96068806	0.478167
chr11:96068856-96068915	chr11:96026766-96325938_42090	chr11	96068856	-0.903228
chr11:96068906-96068965	chr11:96026766-96325938_42140	chr11	96068906	-0.893705
chr11:96068956-96069015	chr11:96026766-96325938_42190	chr11	96068956	-0.197382
chr11:96069006-96069065	chr11:96026766-96325938_42240	chr11	96069006	-0.101009
chr11:96069056-96069115	chr11:96026766-96325938_42290	chr11	96069056	0.530047
chr11:96069106-96069165	chr11:96026766-96325938_42340	chr11	96069106	0.632404
chr11:96069156-96069215	chr11:96026766-96325938_42390	chr11	96069156	0.245857
chr11:96069206-96069265	chr11:96026766-96325938_42440	chr11	96069206	0.98117
chr11:96069256-96069315	chr11:96026766-96325938_42490	chr11	96069256	0.524109
chr11:96069306-96069365	chr11:96026766-96325938_42540	chr11	96069306	0.0959014
chr11:96069396-96069455	chr11:96026766-96325938_42630	chr11	96069396	-0.0578864
chr11:96069406-96069465	chr11:96026766-96325938_42640	chr11	96069406	0.102495
chr11:96069456-96069515	chr11:96026766-96325938_42690	chr11	96069456	-0.732116
chr11:96069506-96069565	chr11:96026766-96325938_42740	chr11	96069506	-0.16918
chr11:96069556-96069615	chr11:96026766-96325938_42790	chr11	96069556	-0.107043
chr11:96069606-96069665	chr11:96026766-96325938_42840	chr11	96069606	0.808076
chr11:96069656-96069715	chr11:96026766-96325938_42890	chr11	96069656	1.93685
chr11:96069706-96069765	chr11:96026766-96325938_42940	chr11	96069706	1.3447
chr11:96069966-96070025	chr11:96026766-96325938_43200	chr11	96069966	-0.221984
chr11:96070006-96070065	chr11:96026766-96325938_43240	chr11	96070006	0.895973
chr11:96070056-96070115	chr11:96026766-96325938_43290	chr11	96070056	0.0895271
chr11:96070106-96070165	chr11:96026766-96325938_43340	chr11	96070106	0.368598
chr11:96070156-96070215	chr11:96026766-96325938_43390	chr11	96070156	0.262237
chr11:96070206-96070265	chr11:96026766-96325938_43440	chr11	96070206	-0.163176
chr11:96070256-96070315	chr11:96026766-96325938_43490	chr11	96070256	0.93064
chr11:96070306-96070365	chr11:96026766-96325938_43540	chr11	96070306	-0.36545
chr11:96070356-96070415	chr11:96026766-96325938_43590	chr11	96070356	-0.0221177
chr11:96070866-96070925	chr11:96026766-96325938_44100	chr11	96070866	-0.0739047
chr11:96070906-96070965	chr11:96026766-96325938_44140	chr11	96070906	0.0551042
chr11:96070956-96071015	chr11:96026766-96325938_44190	chr11	96070956	-0.369019
chr11:96071196-96071255	chr11:96026766-96325938_44430	chr11	96071196	1.69664
chr11:96071206-96071265	chr11:96026766-96325938_44440	chr11	96071206	1.21225
chr11:96071456-96071515	chr11:96026766-96325938_44690	chr11	96071456	0.684892
chr11:96071506-96071565	chr11:96026766-96325938_44740	chr11	96071506	-0.12738
chr11:96071556-96071615	chr11:96026766-96325938_44790	chr11	96071556	-0.113902
chr11:96071606-96071665	chr11:96026766-96325938_44840	chr11	96071606	-0.311624
chr11:96071866-96071925	chr11:96026766-96325938_45100	chr11	96071866	0.110644
chr11:96071906-96071965	chr11:96026766-96325938_45140	chr11	96071906	-0.338038
chr11:96072226-96072285	chr11:96026766-96325938_45460	chr11	96072226	1.74147
chr11:96073316-96073375	chr11:96026766-96325938_46550	chr11	96073316	0.315867
chr11:96073356-96073415	chr11:96026766-96325938_46590	chr11	96073356	0.408318
chr11:96073406-96073465	chr11:96026766-96325938_46640	chr11	96073406	-0.905396
chr11:96073486-96073545	chr11:96026766-96325938_46720	chr11	96073486	-0.325299
chr11:96073506-96073565	chr11:96026766-96325938_46740	chr11	96073506	-0.08826
chr11:96073766-96073825	chr11:96026766-96325938_47000	chr11	96073766	0.354883
chr11:96073806-96073865	chr11:96026766-96325938_47040	chr11	96073806	0.365547
chr11:96073856-96073915	chr11:96026766-96325938_47090	chr11	96073856	0.931428
chr11:96074016-96074075	chr11:96026766-96325938_47250	chr11	96074016	0.630839
chr11:96074056-96074115	chr11:96026766-96325938_47290	chr11	96074056	0.709606
chr11:96074106-96074165	chr11:96026766-96325938_47340	chr11	96074106	0.220289
chr11:96074156-96074215	chr11:96026766-96325938_47390	chr11	96074156	0.274939
chr11:96074206-96074265	chr11:96026766-96325938_47440	chr11	96074206	2.56967
chr11:96074256-96074315	chr11:96026766-96325938_47490	chr11	96074256	0.297219
chr11:96074306-96074365	chr11:96026766-96325938_47540	chr11	96074306	0.285806
chr11:96074356-96074415	chr11:96026766-96325938_47590	chr11	96074356	-0.0514397
chr11:96074406-96074465	chr11:96026766-96325938_47640	chr11	96074406	-0.0840843
chr11:96074576-96074635	chr11:96026766-96325938_47810	chr11	96074576	0.0219853
chr11:96074606-96074665	chr11:96026766-96325938_47840	chr11	96074606	-0.337053
chr11:96074656-96074715	chr11:96026766-96325938_47890	chr11	96074656	-0.00808966
chr11:96074706-96074765	chr11:96026766-96325938_47940	chr11	96074706	-0.459098
chr11:96076106-96076165	chr11:96026766-96325938_49340	chr11	96076106	0.52095
chr11:96076186-96076245	chr11:96026766-96325938_49420	chr11	96076186	0.160508
chr11:96076206-96076265	chr11:96026766-96325938_49440	chr11	96076206	0.994109
chr11:96076256-96076315	chr11:96026766-96325938_49490	chr11	96076256	0.193106
chr11:96076306-96076365	chr11:96026766-96325938_49540	chr11	96076306	0.650112
chr11:96076626-96076685	chr11:96026766-96325938_49860	chr11	96076626	0.164721
chr11:96076656-96076715	chr11:96026766-96325938_49890	chr11	96076656	0.665993
chr11:96076706-96076765	chr11:96026766-96325938_49940	chr11	96076706	0.224927
chr11:96076946-96077005	chr11:96026766-96325938_50180	chr11	96076946	0.0795261
chr11:96076956-96077015	chr11:96026766-96325938_50190	chr11	96076956	0.385241
chr11:96077006-96077065	chr11:96026766-96325938_50240	chr11	96077006	1.0041
chr11:96077056-96077115	chr11:96026766-96325938_50290	chr11	96077056	0.327633
chr11:96077106-96077165	chr11:96026766-96325938_50340	chr11	96077106	0.277585
chr11:96077156-96077215	chr11:96026766-96325938_50390	chr11	96077156	0.717251
chr11:96077206-96077265	chr11:96026766-96325938_50440	chr11	96077206	0.754199
chr11:96078066-96078125	chr11:96026766-96325938_51300	chr11	96078066	1.38301
chr11:96078106-96078165	chr11:96026766-96325938_51340	chr11	96078106	0.498719
chr11:96078156-96078215	chr11:96026766-96325938_51390	chr11	96078156	0.483441
chr11:96078456-96078515	chr11:96026766-96325938_51690	chr11	96078456	0.264946
chr11:96078506-96078565	chr11:96026766-96325938_51740	chr11	96078506	0.131638
chr11:96078556-96078615	chr11:96026766-96325938_51790	chr11	96078556	1.78372
chr11:96078606-96078665	chr11:96026766-96325938_51840	chr11	96078606	0.806433
chr11:96078656-96078715	chr11:96026766-96325938_51890	chr11	96078656	0.591414
chr11:96078706-96078765	chr11:96026766-96325938_51940	chr11	96078706	0.84426
chr11:96078756-96078815	chr11:96026766-96325938_51990	chr11	96078756	1.15563
chr11:96078806-96078865	chr11:96026766-96325938_52040	chr11	96078806	-0.00439445
chr11:96078886-96078945	chr11:96026766-96325938_52120	chr11	96078886	-0.303273
chr11:96078906-96078965	chr11:96026766-96325938_52140	chr11	96078906	-0.423363
chr11:96078956-96079015	chr11:96026766-96325938_52190	chr11	96078956	-0.782157
chr11:96079006-96079065	chr11:96026766-96325938_52240	chr11	96079006	0.444864
chr11:96079056-96079115	chr11:96026766-96325938_52290	chr11	96079056	-0.0393504
chr11:96079106-96079165	chr11:96026766-96325938_52340	chr11	96079106	0.733904
chr11:96079156-96079215	chr11:96026766-96325938_52390	chr11	96079156	0.471167
chr11:96079206-96079265	chr11:96026766-96325938_52440	chr11	96079206	1.20734
chr11:96079256-96079315	chr11:96026766-96325938_52490	chr11	96079256	0.389279
chr11:96079306-96079365	chr11:96026766-96325938_52540	chr11	96079306	0.479722
chr11:96079356-96079415	chr11:96026766-96325938_52590	chr11	96079356	0.104385
chr11:96079406-96079465	chr11:96026766-96325938_52640	chr11	96079406	0.689348
chr11:96079456-96079515	chr11:96026766-96325938_52690	chr11	96079456	1.12285
chr11:96079566-96079625	chr11:96026766-96325938_52800	chr11	96079566	-0.351053
chr11:96079606-96079665	chr11:96026766-96325938_52840	chr11	96079606	0.326777
chr11:96079716-96079775	chr11:96026766-96325938_52950	chr11	96079716	0.543447
chr11:96079756-96079815	chr11:96026766-96325938_52990	chr11	96079756	-0.444404
chr11:96079806-96079865	chr11:96026766-96325938_53040	chr11	96079806	-0.876756
chr11:96079856-96079915	chr11:96026766-96325938_53090	chr11	96079856	-0.828689
chr11:96080296-96080355	chr11:96026766-96325938_53530	chr11	96080296	-0.54369
chr11:96080306-96080365	chr11:96026766-96325938_53540	chr11	96080306	-0.508368
chr11:96080356-96080415	chr11:96026766-96325938_53590	chr11	96080356	0.222471
chr11:96081466-96081525	chr11:96026766-96325938_54700	chr11	96081466	-0.0590779
chr11:96081506-96081565	chr11:96026766-96325938_54740	chr11	96081506	0.497935
chr11:96081556-96081615	chr11:96026766-96325938_54790	chr11	96081556	-0.259509
chr11:96081606-96081665	chr11:96026766-96325938_54840	chr11	96081606	0.177796
chr11:96082666-96082725	chr11:96026766-96325938_55900	chr11	96082666	0.421077
chr11:96082726-96082785	chr11:96026766-96325938_55960	chr11	96082726	0.285418
chr11:96082766-96082825	chr11:96026766-96325938_56000	chr11	96082766	0.0466004
chr11:96082806-96082865	chr11:96026766-96325938_56040	chr11	96082806	0.432531
chr11:96085816-96085875	chr11:96026766-96325938_59050	chr11	96085816	-0.307938
chr11:96087066-96087125	chr11:96026766-96325938_60300	chr11	96087066	-0.753076
chr11:96087756-96087815	chr11:96026766-96325938_60990	chr11	96087756	0.250043
chr11:96087806-96087865	chr11:96026766-96325938_61040	chr11	96087806	0.633165
chr11:96087856-96087915	chr11:96026766-96325938_61090	chr11	96087856	1.16522
chr11:96087906-96087965	chr11:96026766-96325938_61140	chr11	96087906	-0.5632
chr11:96087956-96088015	chr11:96026766-96325938_61190	chr11	96087956	-0.473048
chr11:96088006-96088065	chr11:96026766-96325938_61240	chr11	96088006	0.100925
chr11:96088056-96088115	chr11:96026766-96325938_61290	chr11	96088056	0.595496
chr11:96088106-96088165	chr11:96026766-96325938_61340	chr11	96088106	1.64487
chr11:96088156-96088215	chr11:96026766-96325938_61390	chr11	96088156	0.748849
chr11:96088206-96088265	chr11:96026766-96325938_61440	chr11	96088206	-0.250247
chr11:96088456-96088515	chr11:96026766-96325938_61690	chr11	96088456	-0.0174869
chr11:96088506-96088565	chr11:96026766-96325938_61740	chr11	96088506	0.402726
chr11:96090076-96090135	chr11:96026766-96325938_63310	chr11	96090076	-0.230864
chr11:96090106-96090165	chr11:96026766-96325938_63340	chr11	96090106	-0.456881
chr11:96090526-96090585	chr11:96026766-96325938_63760	chr11	96090526	-0.596601
chr11:96090556-96090615	chr11:96026766-96325938_63790	chr11	96090556	-0.49265
chr11:96090846-96090905	chr11:96026766-96325938_64080	chr11	96090846	-0.371456
chr11:96090856-96090915	chr11:96026766-96325938_64090	chr11	96090856	-0.498846
chr11:96091206-96091265	chr11:96026766-96325938_64440	chr11	96091206	0.445957
chr11:96091256-96091315	chr11:96026766-96325938_64490	chr11	96091256	0.77075
chr11:96091516-96091575	chr11:96026766-96325938_64750	chr11	96091516	-0.134554
chr11:96091556-96091615	chr11:96026766-96325938_64790	chr11	96091556	0.35101
chr11:96091606-96091665	chr11:96026766-96325938_64840	chr11	96091606	1.22166
chr11:96091656-96091715	chr11:96026766-96325938_64890	chr11	96091656	0.132025
chr11:96092286-96092345	chr11:96026766-96325938_65520	chr11	96092286	0.576939
chr11:96092306-96092365	chr11:96026766-96325938_65540	chr11	96092306	0.926673
chr11:96092356-96092415	chr11:96026766-96325938_65590	chr11	96092356	0.648706
chr11:96092406-96092465	chr11:96026766-96325938_65640	chr11	96092406	0.354142
chr11:96092456-96092515	chr11:96026766-96325938_65690	chr11	96092456	1.31916
chr11:96092506-96092565	chr11:96026766-96325938_65740	chr11	96092506	-0.0596909
chr11:96092556-96092615	chr11:96026766-96325938_65790	chr11	96092556	-0.529487
chr11:96092606-96092665	chr11:96026766-96325938_65840	chr11	96092606	-0.0544717
chr11:96093746-96093805	chr11:96026766-96325938_66980	chr11	96093746	-0.3581
chr11:96093756-96093815	chr11:96026766-96325938_66990	chr11	96093756	-0.452416
chr11:96093806-96093865	chr11:96026766-96325938_67040	chr11	96093806	-0.403133
chr11:96093856-96093915	chr11:96026766-96325938_67090	chr11	96093856	1.02074
chr11:96094296-96094355	chr11:96026766-96325938_67530	chr11	96094296	-0.997249
chr11:96094306-96094365	chr11:96026766-96325938_67540	chr11	96094306	-0.636323
chr11:96094436-96094495	chr11:96026766-96325938_67670	chr11	96094436	-0.164432
chr11:96094456-96094515	chr11:96026766-96325938_67690	chr11	96094456	-0.499455
chr11:96094676-96094735	chr11:96026766-96325938_67910	chr11	96094676	-1.13717
chr11:96094706-96094765	chr11:96026766-96325938_67940	chr11	96094706	0.301307
chr11:96094756-96094815	chr11:96026766-96325938_67990	chr11	96094756	0.161067
chr11:96094806-96094865	chr11:96026766-96325938_68040	chr11	96094806	0.0959973
chr11:96094856-96094915	chr11:96026766-96325938_68090	chr11	96094856	0.487932
chr11:96095686-96095745	chr11:96026766-96325938_68920	chr11	96095686	0.0330463
chr11:96095706-96095765	chr11:96026766-96325938_68940	chr11	96095706	0.296281
chr11:96095756-96095815	chr11:96026766-96325938_68990	chr11	96095756	0.322873
chr11:96095806-96095865	chr11:96026766-96325938_69040	chr11	96095806	-0.316406
chr11:96096216-96096275	chr11:96026766-96325938_69450	chr11	96096216	-0.238127
chr11:96096256-96096315	chr11:96026766-96325938_69490	chr11	96096256	0.0372709
chr11:96096306-96096365	chr11:96026766-96325938_69540	chr11	96096306	0.193789
chr11:96096356-96096415	chr11:96026766-96325938_69590	chr11	96096356	-0.138655
chr11:96096406-96096465	chr11:96026766-96325938_69640	chr11	96096406	1.52671
chr11:96096566-96096625	chr11:96026766-96325938_69800	chr11	96096566	0.245857
chr11:96096656-96096715	chr11:96026766-96325938_69890	chr11	96096656	1.57602
chr11:96096706-96096765	chr11:96026766-96325938_69940	chr11	96096706	0.728373
chr11:96096756-96096815	chr11:96026766-96325938_69990	chr11	96096756	-0.0178707
chr11:96096806-96096865	chr11:96026766-96325938_70040	chr11	96096806	1.53108
chr11:96096856-96096915	chr11:96026766-96325938_70090	chr11	96096856	0.74851
chr11:96096906-96096965	chr11:96026766-96325938_70140	chr11	96096906	-0.662673
chr11:96096956-96097015	chr11:96026766-96325938_70190	chr11	96096956	-0.810275
chr11:96097006-96097065	chr11:96026766-96325938_70240	chr11	96097006	0.236702
chr11:96097486-96097545	chr11:96026766-96325938_70720	chr11	96097486	0.0137495
chr11:96097506-96097565	chr11:96026766-96325938_70740	chr11	96097506	-0.289334
chr11:96097556-96097615	chr11:96026766-96325938_70790	chr11	96097556	-0.0833778
chr11:96097996-96098055	chr11:96026766-96325938_71230	chr11	96097996	-0.657626
chr11:96098006-96098065	chr11:96026766-96325938_71240	chr11	96098006	-1.0058
chr11:96098056-96098115	chr11:96026766-96325938_71290	chr11	96098056	-1.1401
chr11:96098106-96098165	chr11:96026766-96325938_71340	chr11	96098106	-0.466772
chr11:96098156-96098215	chr11:96026766-96325938_71390	chr11	96098156	-0.481379
chr11:96098206-96098265	chr11:96026766-96325938_71440	chr11	96098206	-0.155126
chr11:96098646-96098705	chr11:96026766-96325938_71880	chr11	96098646	1.6418
chr11:96098656-96098715	chr11:96026766-96325938_71890	chr11	96098656	2.00605
chr11:96099846-96099905	chr11:96026766-96325938_73080	chr11	96099846	-0.364384
chr11:96099856-96099915	chr11:96026766-96325938_73090	chr11	96099856	0.443422
chr11:96099906-96099965	chr11:96026766-96325938_73140	chr11	96099906	0.457212
chr11:96099956-96100015	chr11:96026766-96325938_73190	chr11	96099956	0.843324
chr11:96100036-96100095	chr11:96026766-96325938_73270	chr11	96100036	-0.33302
chr11:96100056-96100115	chr11:96026766-96325938_73290	chr11	96100056	-0.253787
chr11:96100326-96100385	chr11:96026766-96325938_73560	chr11	96100326	0.144639
chr11:96101176-96101235	chr11:96026766-96325938_74410	chr11	96101176	-1.30522
chr11:96101206-96101265	chr11:96026766-96325938_74440	chr11	96101206	1.19046
chr11:96101256-96101315	chr11:96026766-96325938_74490	chr11	96101256	-1.00123
chr11:96101306-96101365	chr11:96026766-96325938_74540	chr11	96101306	-0.834686
chr11:96101516-96101575	chr11:96026766-96325938_74750	chr11	96101516	1.10802
chr11:96101556-96101615	chr11:96026766-96325938_74790	chr11	96101556	0.542757
chr11:96101606-96101665	chr11:96026766-96325938_74840	chr11	96101606	0.916218
chr11:96101656-96101715	chr11:96026766-96325938_74890	chr11	96101656	-0.0731531
chr11:96101706-96101765	chr11:96026766-96325938_74940	chr11	96101706	0.87582
chr11:96101756-96101815	chr11:96026766-96325938_74990	chr11	96101756	-1.72887
chr11:96101806-96101865	chr11:96026766-96325938_75040	chr11	96101806	-0.670055
chr11:96102536-96102595	chr11:96026766-96325938_75770	chr11	96102536	0.429092
chr11:96102556-96102615	chr11:96026766-96325938_75790	chr11	96102556	-0.187796
chr11:96102606-96102665	chr11:96026766-96325938_75840	chr11	96102606	-0.868815
chr11:96102676-96102735	chr11:96026766-96325938_75910	chr11	96102676	-1.07645
chr11:96102706-96102765	chr11:96026766-96325938_75940	chr11	96102706	-0.766332
chr11:96102756-96102815	chr11:96026766-96325938_75990	chr11	96102756	-0.573687
chr11:96103806-96103865	chr11:96026766-96325938_77040	chr11	96103806	-0.750264
chr11:96103856-96103915	chr11:96026766-96325938_77090	chr11	96103856	0.735135
chr11:96103906-96103965	chr11:96026766-96325938_77140	chr11	96103906	0.7167
chr11:96103956-96104015	chr11:96026766-96325938_77190	chr11	96103956	0.0383734
chr11:96104006-96104065	chr11:96026766-96325938_77240	chr11	96104006	0.594955
chr11:96104056-96104115	chr11:96026766-96325938_77290	chr11	96104056	0.705289
chr11:96104106-96104165	chr11:96026766-96325938_77340	chr11	96104106	1.94334
chr11:96107296-96107355	chr11:96026766-96325938_80530	chr11	96107296	-0.501162
chr11:96107306-96107365	chr11:96026766-96325938_80540	chr11	96107306	0.328962
chr11:96107516-96107575	chr11:96026766-96325938_80750	chr11	96107516	-0.688173
chr11:96107556-96107615	chr11:96026766-96325938_80790	chr11	96107556	-0.316474
chr11:96107606-96107665	chr11:96026766-96325938_80840	chr11	96107606	0.00182043
chr11:96107656-96107715	chr11:96026766-96325938_80890	chr11	96107656	-0.522081
chr11:96107706-96107765	chr11:96026766-96325938_80940	chr11	96107706	-0.249723
chr11:96107826-96107885	chr11:96026766-96325938_81060	chr11	96107826	0.401202
chr11:96107856-96107915	chr11:96026766-96325938_81090	chr11	96107856	-0.612377
chr11:96107906-96107965	chr11:96026766-96325938_81140	chr11	96107906	-0.0942838
chr11:96107956-96108015	chr11:96026766-96325938_81190	chr11	96107956	0.823331
chr11:96108156-96108215	chr11:96026766-96325938_81390	chr11	96108156	0.295146
chr11:96108206-96108265	chr11:96026766-96325938_81440	chr11	96108206	0.228412
chr11:96108256-96108315	chr11:96026766-96325938_81490	chr11	96108256	0.814185
chr11:96108406-96108465	chr11:96026766-96325938_81640	chr11	96108406	-0.649571
chr11:96108456-96108515	chr11:96026766-96325938_81690	chr11	96108456	-0.386918
chr11:96109256-96109315	chr11:96026766-96325938_82490	chr11	96109256	-0.150125
chr11:96109306-96109365	chr11:96026766-96325938_82540	chr11	96109306	-0.924761
chr11:96109356-96109415	chr11:96026766-96325938_82590	chr11	96109356	1.19575
chr11:96110046-96110105	chr11:96026766-96325938_83280	chr11	96110046	0.161006
chr11:96110056-96110115	chr11:96026766-96325938_83290	chr11	96110056	0.149168
chr11:96110106-96110165	chr11:96026766-96325938_83340	chr11	96110106	0.816016
chr11:96110156-96110215	chr11:96026766-96325938_83390	chr11	96110156	0.188468
chr11:96111046-96111105	chr11:96026766-96325938_84280	chr11	96111046	0.267033
chr11:96111056-96111115	chr11:96026766-96325938_84290	chr11	96111056	-0.251285
chr11:96111106-96111165	chr11:96026766-96325938_84340	chr11	96111106	-0.916079
chr11:96111266-96111325	chr11:96026766-96325938_84500	chr11	96111266	-0.543214
chr11:96111716-96111775	chr11:96026766-96325938_84950	chr11	96111716	0.869262
chr11:96111756-96111815	chr11:96026766-96325938_84990	chr11	96111756	0.313711
chr11:96111806-96111865	chr11:96026766-96325938_85040	chr11	96111806	0.327633
chr11:96111996-96112055	chr11:96026766-96325938_85230	chr11	96111996	0.888216
chr11:96112006-96112065	chr11:96026766-96325938_85240	chr11	96112006	0.346093
chr11:96112056-96112115	chr11:96026766-96325938_85290	chr11	96112056	-0.35574
chr11:96112106-96112165	chr11:96026766-96325938_85340	chr11	96112106	-0.286199
chr11:96112156-96112215	chr11:96026766-96325938_85390	chr11	96112156	2.01421
chr11:96112226-96112285	chr11:96026766-96325938_85460	chr11	96112226	-0.370875
chr11:96112256-96112315	chr11:96026766-96325938_85490	chr11	96112256	0.348804
chr11:96112306-96112365	chr11:96026766-96325938_85540	chr11	96112306	1.12831
chr11:96112356-96112415	chr11:96026766-96325938_85590	chr11	96112356	1.19008
chr11:96112406-96112465	chr11:96026766-96325938_85640	chr11	96112406	0.821643
chr11:96112456-96112515	chr11:96026766-96325938_85690	chr11	96112456	1.32544
chr11:96112506-96112565	chr11:96026766-96325938_85740	chr11	96112506	1.8009
chr11:96112556-96112615	chr11:96026766-96325938_85790	chr11	96112556	0.520161
chr11:96112606-96112665	chr11:96026766-96325938_85840	chr11	96112606	0.0393378
chr11:96112766-96112825	chr11:96026766-96325938_86000	chr11	96112766	1.05813
chr11:96112806-96112865	chr11:96026766-96325938_86040	chr11	96112806	1.40237
chr11:96112856-96112915	chr11:96026766-96325938_86090	chr11	96112856	0.156396
chr11:96112926-96112985	chr11:96026766-96325938_86160	chr11	96112926	1.03466
chr11:96112956-96113015	chr11:96026766-96325938_86190	chr11	96112956	0.574448
chr11:96113006-96113065	chr11:96026766-96325938_86240	chr11	96113006	0.256913
chr11:96113056-96113115	chr11:96026766-96325938_86290	chr11	96113056	0.146124
chr11:96113106-96113165	chr11:96026766-96325938_86340	chr11	96113106	0.732296
chr11:96113156-96113215	chr11:96026766-96325938_86390	chr11	96113156	0.126999
chr11:96113206-96113265	chr11:96026766-96325938_86440	chr11	96113206	0.681493
chr11:96113256-96113315	chr11:96026766-96325938_86490	chr11	96113256	0.378535
chr11:96113306-96113365	chr11:96026766-96325938_86540	chr11	96113306	0.623671
chr11:96113356-96113415	chr11:96026766-96325938_86590	chr11	96113356	0.236521
chr11:96113406-96113465	chr11:96026766-96325938_86640	chr11	96113406	1.33749
chr11:96113456-96113515	chr11:96026766-96325938_86690	chr11	96113456	0.143748
chr11:96113506-96113565	chr11:96026766-96325938_86740	chr11	96113506	0.64575
chr11:96113576-96113635	chr11:96026766-96325938_86810	chr11	96113576	0.917174
chr11:96113666-96113725	chr11:96026766-96325938_86900	chr11	96113666	1.06966
chr11:96113746-96113805	chr11:96026766-96325938_86980	chr11	96113746	0.402185
chr11:96113756-96113815	chr11:96026766-96325938_86990	chr11	96113756	0.0152446
chr11:96113806-96113865	chr11:96026766-96325938_87040	chr11	96113806	0.299733
chr11:96113856-96113915	chr11:96026766-96325938_87090	chr11	96113856	0.088152
chr11:96113946-96114005	chr11:96026766-96325938_87180	chr11	96113946	-0.011017
chr11:96113956-96114015	chr11:96026766-96325938_87190	chr11	96113956	0.322873
chr11:96114006-96114065	chr11:96026766-96325938_87240	chr11	96114006	0.158986
chr11:96114056-96114115	chr11:96026766-96325938_87290	chr11	96114056	-0.064801
chr11:96114106-96114165	chr11:96026766-96325938_87340	chr11	96114106	0.0249506
chr11:96114156-96114215	chr11:96026766-96325938_87390	chr11	96114156	0.320364
chr11:96114206-96114265	chr11:96026766-96325938_87440	chr11	96114206	0.522349
chr11:96114256-96114315	chr11:96026766-96325938_87490	chr11	96114256	0.159178
chr11:96114306-96114365	chr11:96026766-96325938_87540	chr11	96114306	-0.17989
chr11:96114356-96114415	chr11:96026766-96325938_87590	chr11	96114356	0.217843
chr11:96114406-96114465	chr11:96026766-96325938_87640	chr11	96114406	-0.0436491
chr11:96114456-96114515	chr11:96026766-96325938_87690	chr11	96114456	0.263779
chr11:96114506-96114565	chr11:96026766-96325938_87740	chr11	96114506	0.253201
chr11:96114646-96114705	chr11:96026766-96325938_87880	chr11	96114646	0.702489
chr11:96114656-96114715	chr11:96026766-96325938_87890	chr11	96114656	0.894309
chr11:96114706-96114765	chr11:96026766-96325938_87940	chr11	96114706	-0.513693
chr11:96114776-96114835	chr11:96026766-96325938_88010	chr11	96114776	0.00275093
chr11:96114806-96114865	chr11:96026766-96325938_88040	chr11	96114806	1.5665
chr11:96114856-96114915	chr11:96026766-96325938_88090	chr11	96114856	-0.754836
chr11:96114906-96114965	chr11:96026766-96325938_88140	chr11	96114906	0.2113
chr11:96114956-96115015	chr11:96026766-96325938_88190	chr11	96114956	0.329919
chr11:96115006-96115065	chr11:96026766-96325938_88240	chr11	96115006	0.281904
chr11:96115116-96115175	chr11:96026766-96325938_88350	chr11	96115116	0.0745905
chr11:96115246-96115305	chr11:96026766-96325938_88480	chr11	96115246	0.664604
chr11:96115256-96115315	chr11:96026766-96325938_88490	chr11	96115256	0.00320904
chr11:96115306-96115365	chr11:96026766-96325938_88540	chr11	96115306	-0.31137
chr11:96115356-96115415	chr11:96026766-96325938_88590	chr11	96115356	0.657482
chr11:96115406-96115465	chr11:96026766-96325938_88640	chr11	96115406	0.103263
chr11:96115456-96115515	chr11:96026766-96325938_88690	chr11	96115456	-0.00172326
chr11:96115506-96115565	chr11:96026766-96325938_88740	chr11	96115506	2.25972
chr11:96115596-96115655	chr11:96026766-96325938_88830	chr11	96115596	1.55064
chr11:96115606-96115665	chr11:96026766-96325938_88840	chr11	96115606	2.02213
chr11:96115656-96115715	chr11:96026766-96325938_88890	chr11	96115656	0.470906
chr11:96115706-96115765	chr11:96026766-96325938_88940	chr11	96115706	0.645094
chr11:96115756-96115815	chr11:96026766-96325938_88990	chr11	96115756	0.439916
chr11:96115806-96115865	chr11:96026766-96325938_89040	chr11	96115806	0.222528
chr11:96115856-96115915	chr11:96026766-96325938_89090	chr11	96115856	-0.158649
chr11:96115906-96115965	chr11:96026766-96325938_89140	chr11	96115906	1.14712
chr11:96115956-96116015	chr11:96026766-96325938_89190	chr11	96115956	0.457174
chr11:96116036-96116095	chr11:96026766-96325938_89270	chr11	96116036	2.43489
chr11:96116056-96116115	chr11:96026766-96325938_89290	chr11	96116056	1.9958
chr11:96116106-96116165	chr11:96026766-96325938_89340	chr11	96116106	0.0464503
chr11:96116156-96116215	chr11:96026766-96325938_89390	chr11	96116156	0.0102386
chr11:96116266-96116325	chr11:96026766-96325938_89500	chr11	96116266	0.0186552
chr11:96116306-96116365	chr11:96026766-96325938_89540	chr11	96116306	-0.494252
chr11:96116356-96116415	chr11:96026766-96325938_89590	chr11	96116356	-0.620867
chr11:96116406-96116465	chr11:96026766-96325938_89640	chr11	96116406	1.11064
chr11:96116456-96116515	chr11:96026766-96325938_89690	chr11	96116456	0.949608
chr11:96116536-96116595	chr11:96026766-96325938_89770	chr11	96116536	0.526618
chr11:96116556-96116615	chr11:96026766-96325938_89790	chr11	96116556	0.767208
chr11:96116606-96116665	chr11:96026766-96325938_89840	chr11	96116606	1.62624
chr11:96116656-96116715	chr11:96026766-96325938_89890	chr11	96116656	1.0879
chr11:96116706-96116765	chr11:96026766-96325938_89940	chr11	96116706	0.0535608
chr11:96116756-96116815	chr11:96026766-96325938_89990	chr11	96116756	0.774025
chr11:96116806-96116865	chr11:96026766-96325938_90040	chr11	96116806	0.308188
chr11:96116856-96116915	chr11:96026766-96325938_90090	chr11	96116856	0.503162
chr11:96116906-96116965	chr11:96026766-96325938_90140	chr11	96116906	-0.0529713
chr11:96116956-96117015	chr11:96026766-96325938_90190	chr11	96116956	0.0628815
chr11:96117006-96117065	chr11:96026766-96325938_90240	chr11	96117006	0.221758
chr11:96117056-96117115	chr11:96026766-96325938_90290	chr11	96117056	0.283709
chr11:96117106-96117165	chr11:96026766-96325938_90340	chr11	96117106	0.492594
chr11:96117156-96117215	chr11:96026766-96325938_90390	chr11	96117156	0.256814
chr11:96117206-96117265	chr11:96026766-96325938_90440	chr11	96117206	0.932615
chr11:96117256-96117315	chr11:96026766-96325938_90490	chr11	96117256	0.870948
chr11:96117306-96117365	chr11:96026766-96325938_90540	chr11	96117306	-0.0855826
chr11:96117356-96117415	chr11:96026766-96325938_90590	chr11	96117356	0.903049
chr11:96117406-96117465	chr11:96026766-96325938_90640	chr11	96117406	1.0256
chr11:96117456-96117515	chr11:96026766-96325938_90690	chr11	96117456	0.212919
chr11:96117506-96117565	chr11:96026766-96325938_90740	chr11	96117506	0.354316
chr11:96117556-96117615	chr11:96026766-96325938_90790	chr11	96117556	0.993354
chr11:96117606-96117665	chr11:96026766-96325938_90840	chr11	96117606	-0.143385
chr11:96117656-96117715	chr11:96026766-96325938_90890	chr11	96117656	0.642152
chr11:96117706-96117765	chr11:96026766-96325938_90940	chr11	96117706	0.458567
chr11:96117756-96117815	chr11:96026766-96325938_90990	chr11	96117756	0.342719
chr11:96117806-96117865	chr11:96026766-96325938_91040	chr11	96117806	-0.0924176
chr11:96117856-96117915	chr11:96026766-96325938_91090	chr11	96117856	0.511371
chr11:96117906-96117965	chr11:96026766-96325938_91140	chr11	96117906	-0.874856
chr11:96117956-96118015	chr11:96026766-96325938_91190	chr11	96117956	0.00935079
chr11:96118006-96118065	chr11:96026766-96325938_91240	chr11	96118006	1.11223
chr11:96118056-96118115	chr11:96026766-96325938_91290	chr11	96118056	-0.491931
chr11:96118106-96118165	chr11:96026766-96325938_91340	chr11	96118106	0.69273
chr11:96118156-96118215	chr11:96026766-96325938_91390	chr11	96118156	0.136555
chr11:96118206-96118265	chr11:96026766-96325938_91440	chr11	96118206	1.84405
chr11:96118256-96118315	chr11:96026766-96325938_91490	chr11	96118256	1.22862
chr11:96118426-96118485	chr11:96026766-96325938_91660	chr11	96118426	-0.044628
chr11:96118456-96118515	chr11:96026766-96325938_91690	chr11	96118456	1.25837
chr11:96118506-96118565	chr11:96026766-96325938_91740	chr11	96118506	-0.0899484
chr11:96119186-96119245	chr11:96026766-96325938_92420	chr11	96119186	0.285333
chr11:96119206-96119265	chr11:96026766-96325938_92440	chr11	96119206	1.88285
chr11:96119256-96119315	chr11:96026766-96325938_92490	chr11	96119256	0.708344
chr11:96119306-96119365	chr11:96026766-96325938_92540	chr11	96119306	0.928201
chr11:96119356-96119415	chr11:96026766-96325938_92590	chr11	96119356	0.374799
chr11:96119406-96119465	chr11:96026766-96325938_92640	chr11	96119406	0.429588
chr11:96119566-96119625	chr11:96026766-96325938_92800	chr11	96119566	-0.194799
chr11:96119606-96119665	chr11:96026766-96325938_92840	chr11	96119606	-0.422062
chr11:96119656-96119715	chr11:96026766-96325938_92890	chr11	96119656	0.500545
chr11:96119706-96119765	chr11:96026766-96325938_92940	chr11	96119706	0.659353
chr11:96119786-96119845	chr11:96026766-96325938_93020	chr11	96119786	0.767261
chr11:96119806-96119865	chr11:96026766-96325938_93040	chr11	96119806	1.1315
chr11:96119856-96119915	chr11:96026766-96325938_93090	chr11	96119856	-0.230522
chr11:96119906-96119965	chr11:96026766-96325938_93140	chr11	96119906	1.14215
chr11:96119956-96120015	chr11:96026766-96325938_93190	chr11	96119956	0.566605
chr11:96120006-96120065	chr11:96026766-96325938_93240	chr11	96120006	0.284692
chr11:96120096-96120155	chr11:96026766-96325938_93330	chr11	96120096	-0.08826
chr11:96120106-96120165	chr11:96026766-96325938_93340	chr11	96120106	-0.216507
chr11:96120156-96120215	chr11:96026766-96325938_93390	chr11	96120156	-0.535719
chr11:96120206-96120265	chr11:96026766-96325938_93440	chr11	96120206	0.196469
chr11:96120256-96120315	chr11:96026766-96325938_93490	chr11	96120256	0.699893
chr11:96120366-96120425	chr11:96026766-96325938_93600	chr11	96120366	1.33976
chr11:96120406-96120465	chr11:96026766-96325938_93640	chr11	96120406	0.371028
chr11:96120456-96120515	chr11:96026766-96325938_93690	chr11	96120456	0.193883
chr11:96120506-96120565	chr11:96026766-96325938_93740	chr11	96120506	1.18077
chr11:96120556-96120615	chr11:96026766-96325938_93790	chr11	96120556	0.683324
chr11:96120606-96120665	chr11:96026766-96325938_93840	chr11	96120606	0.356104
chr11:96120656-96120715	chr11:96026766-96325938_93890	chr11	96120656	0.709247
chr11:96120796-96120855	chr11:96026766-96325938_94030	chr11	96120796	0.346353
chr11:96120806-96120865	chr11:96026766-96325938_94040	chr11	96120806	0.190849
chr11:96120856-96120915	chr11:96026766-96325938_94090	chr11	96120856	0.809421
chr11:96120906-96120965	chr11:96026766-96325938_94140	chr11	96120906	-0.328992
chr11:96120956-96121015	chr11:96026766-96325938_94190	chr11	96120956	-0.203737
chr11:96121006-96121065	chr11:96026766-96325938_94240	chr11	96121006	-0.41403
chr11:96121156-96121215	chr11:96026766-96325938_94390	chr11	96121156	-0.641072
chr11:96121206-96121265	chr11:96026766-96325938_94440	chr11	96121206	-0.0644133
chr11:96121406-96121465	chr11:96026766-96325938_94640	chr11	96121406	-0.661727
chr11:96121456-96121515	chr11:96026766-96325938_94690	chr11	96121456	-0.455992
chr11:96121506-96121565	chr11:96026766-96325938_94740	chr11	96121506	1.03038
chr11:96121556-96121615	chr11:96026766-96325938_94790	chr11	96121556	-0.255157
chr11:96121656-96121715	chr11:96026766-96325938_94890	chr11	96121656	0.196836
chr11:96121706-96121765	chr11:96026766-96325938_94940	chr11	96121706	0.614035
chr11:96121756-96121815	chr11:96026766-96325938_94990	chr11	96121756	0.540531
chr11:96121806-96121865	chr11:96026766-96325938_95040	chr11	96121806	0.145222
chr11:96121856-96121915	chr11:96026766-96325938_95090	chr11	96121856	0.534138
chr11:96121906-96121965	chr11:96026766-96325938_95140	chr11	96121906	1.19925
chr11:96121956-96122015	chr11:96026766-96325938_95190	chr11	96121956	0.489118
chr11:96122006-96122065	chr11:96026766-96325938_95240	chr11	96122006	1.19445
chr11:96122056-96122115	chr11:96026766-96325938_95290	chr11	96122056	0.585562
chr11:96122106-96122165	chr11:96026766-96325938_95340	chr11	96122106	0.658904
chr11:96122156-96122215	chr11:96026766-96325938_95390	chr11	96122156	0.586389
chr11:96122206-96122265	chr11:96026766-96325938_95440	chr11	96122206	0.463256
chr11:96122256-96122315	chr11:96026766-96325938_95490	chr11	96122256	-0.396249
chr11:96122306-96122365	chr11:96026766-96325938_95540	chr11	96122306	-0.31904
chr11:96122356-96122415	chr11:96026766-96325938_95590	chr11	96122356	0.92012
chr11:96122406-96122465	chr11:96026766-96325938_95640	chr11	96122406	0.408535
chr11:96122456-96122515	chr11:96026766-96325938_95690	chr11	96122456	1.25458
chr11:96122506-96122565	chr11:96026766-96325938_95740	chr11	96122506	-0.410188
chr11:96122556-96122615	chr11:96026766-96325938_95790	chr11	96122556	-0.357721
chr11:96122606-96122665	chr11:96026766-96325938_95840	chr11	96122606	-0.0289389
chr11:96122656-96122715	chr11:96026766-96325938_95890	chr11	96122656	0.999203
chr11:96122726-96122785	chr11:96026766-96325938_95960	chr11	96122726	0.446977
chr11:96122756-96122815	chr11:96026766-96325938_95990	chr11	96122756	0.705289
chr11:96122806-96122865	chr11:96026766-96325938_96040	chr11	96122806	1.07275
chr11:96122856-96122915	chr11:96026766-96325938_96090	chr11	96122856	0.982129
chr11:96122906-96122965	chr11:96026766-96325938_96140	chr11	96122906	0.86283
chr11:96122956-96123015	chr11:96026766-96325938_96190	chr11	96122956	0.711871
chr11:96123006-96123065	chr11:96026766-96325938_96240	chr11	96123006	-0.0989864
chr11:96123056-96123115	chr11:96026766-96325938_96290	chr11	96123056	1.04278
chr11:96123106-96123165	chr11:96026766-96325938_96340	chr11	96123106	0.51999
chr11:96123156-96123215	chr11:96026766-96325938_96390	chr11	96123156	-0.129066
chr11:96123206-96123265	chr11:96026766-96325938_96440	chr11	96123206	1.16336
chr11:96123256-96123315	chr11:96026766-96325938_96490	chr11	96123256	-0.0136212
chr11:96123306-96123365	chr11:96026766-96325938_96540	chr11	96123306	0.130786
chr11:96123356-96123415	chr11:96026766-96325938_96590	chr11	96123356	0.785159
chr11:96123406-96123465	chr11:96026766-96325938_96640	chr11	96123406	0.954086
chr11:96123456-96123515	chr11:96026766-96325938_96690	chr11	96123456	-0.613721
chr11:96123616-96123675	chr11:96026766-96325938_96850	chr11	96123616	0.478984
chr11:96123656-96123715	chr11:96026766-96325938_96890	chr11	96123656	0.447476
chr11:96123706-96123765	chr11:96026766-96325938_96940	chr11	96123706	0.259663
chr11:96123756-96123815	chr11:96026766-96325938_96990	chr11	96123756	0.386928
chr11:96123806-96123865	chr11:96026766-96325938_97040	chr11	96123806	0.217299
chr11:96123856-96123915	chr11:96026766-96325938_97090	chr11	96123856	1.33847
chr11:96123906-96123965	chr11:96026766-96325938_97140	chr11	96123906	0.883771
chr11:96123956-96124015	chr11:96026766-96325938_97190	chr11	96123956	0.546591
chr11:96124006-96124065	chr11:96026766-96325938_97240	chr11	96124006	1.02999
chr11:96124056-96124115	chr11:96026766-96325938_97290	chr11	96124056	0.5053
chr11:96124106-96124165	chr11:96026766-96325938_97340	chr11	96124106	1.442
chr11:96124156-96124215	chr11:96026766-96325938_97390	chr11	96124156	-0.0195473
chr11:96124206-96124265	chr11:96026766-96325938_97440	chr11	96124206	0.156075
chr11:96124256-96124315	chr11:96026766-96325938_97490	chr11	96124256	-0.112765
chr11:96124306-96124365	chr11:96026766-96325938_97540	chr11	96124306	1.47167
chr11:96124486-96124545	chr11:96026766-96325938_97720	chr11	96124486	0.656307
chr11:96124506-96124565	chr11:96026766-96325938_97740	chr11	96124506	0.499222
chr11:96124556-96124615	chr11:96026766-96325938_97790	chr11	96124556	1.34043
chr11:96124606-96124665	chr11:96026766-96325938_97840	chr11	96124606	-0.0409543
chr11:96124696-96124755	chr11:96026766-96325938_97930	chr11	96124696	-0.333373
chr11:96124706-96124765	chr11:96026766-96325938_97940	chr11	96124706	-0.16021
chr11:96124796-96124855	chr11:96026766-96325938_98030	chr11	96124796	0.595712
chr11:96124806-96124865	chr11:96026766-96325938_98040	chr11	96124806	0.355347
chr11:96124856-96124915	chr11:96026766-96325938_98090	chr11	96124856	1.02242
chr11:96124906-96124965	chr11:96026766-96325938_98140	chr11	96124906	0.26554
chr11:96124956-96125015	chr11:96026766-96325938_98190	chr11	96124956	0.132625
chr11:96125006-96125065	chr11:96026766-96325938_98240	chr11	96125006	-0.106035
chr11:96125056-96125115	chr11:96026766-96325938_98290	chr11	96125056	0.674007
chr11:96125106-96125165	chr11:96026766-96325938_98340	chr11	96125106	0.586588
chr11:96125156-96125215	chr11:96026766-96325938_98390	chr11	96125156	0.577806
chr11:96125206-96125265	chr11:96026766-96325938_98440	chr11	96125206	0.80081
chr11:96125256-96125315	chr11:96026766-96325938_98490	chr11	96125256	0.622827
chr11:96125306-96125365	chr11:96026766-96325938_98540	chr11	96125306	0.931731
chr11:96125356-96125415	chr11:96026766-96325938_98590	chr11	96125356	0.407186
chr11:96125406-96125465	chr11:96026766-96325938_98640	chr11	96125406	0.0322737
chr11:96125456-96125515	chr11:96026766-96325938_98690	chr11	96125456	0.818631
chr11:96125506-96125565	chr11:96026766-96325938_98740	chr11	96125506	-0.212439
chr11:96125556-96125615	chr11:96026766-96325938_98790	chr11	96125556	1.02961
chr11:96125606-96125665	chr11:96026766-96325938_98840	chr11	96125606	0.454188
chr11:96125656-96125715	chr11:96026766-96325938_98890	chr11	96125656	1.59514
chr11:96125706-96125765	chr11:96026766-96325938_98940	chr11	96125706	0.174774
chr11:96125756-96125815	chr11:96026766-96325938_98990	chr11	96125756	0.648229
chr11:96125806-96125865	chr11:96026766-96325938_99040	chr11	96125806	0.84296
chr11:96125856-96125915	chr11:96026766-96325938_99090	chr11	96125856	0.736653
chr11:96125906-96125965	chr11:96026766-96325938_99140	chr11	96125906	0.580289
chr11:96125956-96126015	chr11:96026766-96325938_99190	chr11	96125956	0.00755868
chr11:96126036-96126095	chr11:96026766-96325938_99270	chr11	96126036	1.76121
chr11:96126056-96126115	chr11:96026766-96325938_99290	chr11	96126056	2.08369
chr11:96126106-96126165	chr11:96026766-96325938_99340	chr11	96126106	1.02111
chr11:96126156-96126215	chr11:96026766-96325938_99390	chr11	96126156	0.405344
chr11:96126206-96126265	chr11:96026766-96325938_99440	chr11	96126206	1.05995
chr11:96126256-96126315	chr11:96026766-96325938_99490	chr11	96126256	1.21917
chr11:96126306-96126365	chr11:96026766-96325938_99540	chr11	96126306	-0.0644133
chr11:96126356-96126415	chr11:96026766-96325938_99590	chr11	96126356	0.280708
chr11:96126446-96126505	chr11:96026766-96325938_99680	chr11	96126446	1.26341
chr11:96126456-96126515	chr11:96026766-96325938_99690	chr11	96126456	1.62611
chr11:96126506-96126565	chr11:96026766-96325938_99740	chr11	96126506	0.855071
chr11:96126556-96126615	chr11:96026766-96325938_99790	chr11	96126556	-0.158567
chr11:96126606-96126665	chr11:96026766-96325938_99840	chr11	96126606	2.24142
chr11:96126656-96126715	chr11:96026766-96325938_99890	chr11	96126656	0.264042
chr11:96126836-96126895	chr11:96026766-96325938_100070	chr11	96126836	-0.391329
chr11:96126856-96126915	chr11:96026766-96325938_100090	chr11	96126856	-0.393509
chr11:96126906-96126965	chr11:96026766-96325938_100140	chr11	96126906	1.22476
chr11:96126956-96127015	chr11:96026766-96325938_100190	chr11	96126956	0.178441
chr11:96127066-96127125	chr11:96026766-96325938_100300	chr11	96127066	0.286136
chr11:96127106-96127165	chr11:96026766-96325938_100340	chr11	96127106	0.957963
chr11:96127256-96127315	chr11:96026766-96325938_100490	chr11	96127256	1.16646
chr11:96127306-96127365	chr11:96026766-96325938_100540	chr11	96127306	1.48329
chr11:96127356-96127415	chr11:96026766-96325938_100590	chr11	96127356	0.45527
chr11:96127406-96127465	chr11:96026766-96325938_100640	chr11	96127406	0.300854
chr11:96127456-96127515	chr11:96026766-96325938_100690	chr11	96127456	1.0517
chr11:96127506-96127565	chr11:96026766-96325938_100740	chr11	96127506	0.71733
chr11:96127556-96127615	chr11:96026766-96325938_100790	chr11	96127556	0.440236
chr11:96127606-96127665	chr11:96026766-96325938_100840	chr11	96127606	0.254209
chr11:96127686-96127745	chr11:96026766-96325938_100920	chr11	96127686	1.32442
chr11:96127706-96127765	chr11:96026766-96325938_100940	chr11	96127706	0.898053
chr11:96127846-96127905	chr11:96026766-96325938_101080	chr11	96127846	0.566993
chr11:96127856-96127915	chr11:96026766-96325938_101090	chr11	96127856	1.00556
chr11:96127906-96127965	chr11:96026766-96325938_101140	chr11	96127906	0.0501734
chr11:96127956-96128015	chr11:96026766-96325938_101190	chr11	96127956	0.73282
chr11:96128086-96128145	chr11:96026766-96325938_101320	chr11	96128086	-0.48515
chr11:96128106-96128165	chr11:96026766-96325938_101340	chr11	96128106	0.112143
chr11:96128156-96128215	chr11:96026766-96325938_101390	chr11	96128156	0.879453
chr11:96128206-96128265	chr11:96026766-96325938_101440	chr11	96128206	1.73636
chr11:96128256-96128315	chr11:96026766-96325938_101490	chr11	96128256	1.13855
chr11:96128306-96128365	chr11:96026766-96325938_101540	chr11	96128306	0.607666
chr11:96128356-96128415	chr11:96026766-96325938_101590	chr11	96128356	-0.396382
chr11:96128406-96128465	chr11:96026766-96325938_101640	chr11	96128406	0.262237
chr11:96128456-96128515	chr11:96026766-96325938_101690	chr11	96128456	1.02498
chr11:96128506-96128565	chr11:96026766-96325938_101740	chr11	96128506	0.353883
chr11:96128556-96128615	chr11:96026766-96325938_101790	chr11	96128556	0.464281
chr11:96128606-96128665	chr11:96026766-96325938_101840	chr11	96128606	-0.0592809
chr11:96128656-96128715	chr11:96026766-96325938_101890	chr11	96128656	0.510661
chr11:96128706-96128765	chr11:96026766-96325938_101940	chr11	96128706	-0.264647
chr11:96128756-96128815	chr11:96026766-96325938_101990	chr11	96128756	-0.103875
chr11:96128806-96128865	chr11:96026766-96325938_102040	chr11	96128806	-0.687722
chr11:96128856-96128915	chr11:96026766-96325938_102090	chr11	96128856	-0.460814
chr11:96128906-96128965	chr11:96026766-96325938_102140	chr11	96128906	-0.784003
chr11:96128956-96129015	chr11:96026766-96325938_102190	chr11	96128956	-1.0194
chr11:96129006-96129065	chr11:96026766-96325938_102240	chr11	96129006	-0.971304
chr11:96129146-96129205	chr11:96026766-96325938_102380	chr11	96129146	-0.156432
chr11:96129156-96129215	chr11:96026766-96325938_102390	chr11	96129156	-0.618181
chr11:96129206-96129265	chr11:96026766-96325938_102440	chr11	96129206	0.436245
chr11:96129256-96129315	chr11:96026766-96325938_102490	chr11	96129256	-0.527228
chr11:96129306-96129365	chr11:96026766-96325938_102540	chr11	96129306	-0.829995
chr11:96129356-96129415	chr11:96026766-96325938_102590	chr11	96129356	-0.331237
chr11:96129436-96129495	chr11:96026766-96325938_102670	chr11	96129436	-0.25586
chr11:96129456-96129515	chr11:96026766-96325938_102690	chr11	96129456	0.647023
chr11:96129506-96129565	chr11:96026766-96325938_102740	chr11	96129506	0.213892
chr11:96129556-96129615	chr11:96026766-96325938_102790	chr11	96129556	1.20154
chr11:96129646-96129705	chr11:96026766-96325938_102880	chr11	96129646	0.885588
chr11:96129656-96129715	chr11:96026766-96325938_102890	chr11	96129656	0.71782
chr11:96129706-96129765	chr11:96026766-96325938_102940	chr11	96129706	0.973349
chr11:96129756-96129815	chr11:96026766-96325938_102990	chr11	96129756	0.777164
chr11:96129806-96129865	chr11:96026766-96325938_103040	chr11	96129806	0.145628
chr11:96129856-96129915	chr11:96026766-96325938_103090	chr11	96129856	-0.304835
chr11:96129906-96129965	chr11:96026766-96325938_103140	chr11	96129906	0.366411
chr11:96129956-96130015	chr11:96026766-96325938_103190	chr11	96129956	0.120327
chr11:96130066-96130125	chr11:96026766-96325938_103300	chr11	96130066	0.453998
chr11:96130106-96130165	chr11:96026766-96325938_103340	chr11	96130106	0.125235
chr11:96130196-96130255	chr11:96026766-96325938_103430	chr11	96130196	0.739443
chr11:96130206-96130265	chr11:96026766-96325938_103440	chr11	96130206	-0.154427
chr11:96130256-96130315	chr11:96026766-96325938_103490	chr11	96130256	1.11311
chr11:96130306-96130365	chr11:96026766-96325938_103540	chr11	96130306	0.0893829
chr11:96130356-96130415	chr11:96026766-96325938_103590	chr11	96130356	0.0994863
chr11:96130406-96130465	chr11:96026766-96325938_103640	chr11	96130406	0.0146172
chr11:96130456-96130515	chr11:96026766-96325938_103690	chr11	96130456	0.647574
chr11:96130506-96130565	chr11:96026766-96325938_103740	chr11	96130506	0.496491
chr11:96130556-96130615	chr11:96026766-96325938_103790	chr11	96130556	-0.147154
chr11:96130666-96130725	chr11:96026766-96325938_103900	chr11	96130666	-0.726662
chr11:96130706-96130765	chr11:96026766-96325938_103940	chr11	96130706	0.480092
chr11:96130756-96130815	chr11:96026766-96325938_103990	chr11	96130756	0.687617
chr11:96130806-96130865	chr11:96026766-96325938_104040	chr11	96130806	-0.0821339
chr11:96130896-96130955	chr11:96026766-96325938_104130	chr11	96130896	0.518195
chr11:96130906-96130965	chr11:96026766-96325938_104140	chr11	96130906	0.533094
chr11:96130996-96131055	chr11:96026766-96325938_104230	chr11	96130996	-0.382707
chr11:96131006-96131065	chr11:96026766-96325938_104240	chr11	96131006	-0.255466
chr11:96131056-96131115	chr11:96026766-96325938_104290	chr11	96131056	0.820369
chr11:96131106-96131165	chr11:96026766-96325938_104340	chr11	96131106	0.800867
chr11:96131156-96131215	chr11:96026766-96325938_104390	chr11	96131156	0.446687
chr11:96131206-96131265	chr11:96026766-96325938_104440	chr11	96131206	0.945293
chr11:96131256-96131315	chr11:96026766-96325938_104490	chr11	96131256	0.213769
chr11:96131306-96131365	chr11:96026766-96325938_104540	chr11	96131306	0.76626
chr11:96131356-96131415	chr11:96026766-96325938_104590	chr11	96131356	0.43686
chr11:96131406-96131465	chr11:96026766-96325938_104640	chr11	96131406	1.23611
chr11:96131456-96131515	chr11:96026766-96325938_104690	chr11	96131456	0.070769
chr11:96131506-96131565	chr11:96026766-96325938_104740	chr11	96131506	0.568624
chr11:96131556-96131615	chr11:96026766-96325938_104790	chr11	96131556	-0.0127529
chr11:96131606-96131665	chr11:96026766-96325938_104840	chr11	96131606	0.370632
chr11:96131656-96131715	chr11:96026766-96325938_104890	chr11	96131656	-0.283872
chr11:96131706-96131765	chr11:96026766-96325938_104940	chr11	96131706	0.0117161
chr11:96131756-96131815	chr11:96026766-96325938_104990	chr11	96131756	-0.106126
chr11:96131806-96131865	chr11:96026766-96325938_105040	chr11	96131806	1.05623
chr11:96131856-96131915	chr11:96026766-96325938_105090	chr11	96131856	0.302154
chr11:96131906-96131965	chr11:96026766-96325938_105140	chr11	96131906	0.597465
chr11:96131956-96132015	chr11:96026766-96325938_105190	chr11	96131956	0.584537
chr11:96132006-96132065	chr11:96026766-96325938_105240	chr11	96132006	0.774858
chr11:96132056-96132115	chr11:96026766-96325938_105290	chr11	96132056	-0.00818013
chr11:96132106-96132165	chr11:96026766-96325938_105340	chr11	96132106	0.806883
chr11:96132216-96132275	chr11:96026766-96325938_105450	chr11	96132216	0.391697
chr11:96132316-96132375	chr11:96026766-96325938_105550	chr11	96132316	1.13902
chr11:96132356-96132415	chr11:96026766-96325938_105590	chr11	96132356	1.35959
chr11:96132426-96132485	chr11:96026766-96325938_105660	chr11	96132426	0.951367
chr11:96132456-96132515	chr11:96026766-96325938_105690	chr11	96132456	0.561243
chr11:96132506-96132565	chr11:96026766-96325938_105740	chr11	96132506	-0.157801
chr11:96132556-96132615	chr11:96026766-96325938_105790	chr11	96132556	2.14071
chr11:96132606-96132665	chr11:96026766-96325938_105840	chr11	96132606	0.06729
chr11:96132656-96132715	chr11:96026766-96325938_105890	chr11	96132656	0.592501
chr11:96132746-96132805	chr11:96026766-96325938_105980	chr11	96132746	1.10893
chr11:96132756-96132815	chr11:96026766-96325938_105990	chr11	96132756	0.997605
chr11:96132806-96132865	chr11:96026766-96325938_106040	chr11	96132806	1.82375
chr11:96132856-96132915	chr11:96026766-96325938_106090	chr11	96132856	0.0350496
chr11:96132906-96132965	chr11:96026766-96325938_106140	chr11	96132906	0.600962
chr11:96132956-96133015	chr11:96026766-96325938_106190	chr11	96132956	0.384357
chr11:96133046-96133105	chr11:96026766-96325938_106280	chr11	96133046	0.945519
chr11:96133076-96133135	chr11:96026766-96325938_106310	chr11	96133076	1.39754
chr11:96133216-96133275	chr11:96026766-96325938_106450	chr11	96133216	0.589812
chr11:96133256-96133315	chr11:96026766-96325938_106490	chr11	96133256	1.26175
chr11:96133306-96133365	chr11:96026766-96325938_106540	chr11	96133306	0.117241
chr11:96133416-96133475	chr11:96026766-96325938_106650	chr11	96133416	0.507849
chr11:96133456-96133515	chr11:96026766-96325938_106690	chr11	96133456	0.223413
chr11:96133506-96133565	chr11:96026766-96325938_106740	chr11	96133506	0.627989
chr11:96133586-96133645	chr11:96026766-96325938_106820	chr11	96133586	0.534886
chr11:96133606-96133665	chr11:96026766-96325938_106840	chr11	96133606	0.554708
chr11:96133656-96133715	chr11:96026766-96325938_106890	chr11	96133656	0.211464
chr11:96133766-96133825	chr11:96026766-96325938_107000	chr11	96133766	0.627096
chr11:96133806-96133865	chr11:96026766-96325938_107040	chr11	96133806	1.08696
chr11:96133856-96133915	chr11:96026766-96325938_107090	chr11	96133856	0.388349
chr11:96133986-96134045	chr11:96026766-96325938_107220	chr11	96133986	1.19862
chr11:96134006-96134065	chr11:96026766-96325938_107240	chr11	96134006	0.448535
chr11:96134056-96134115	chr11:96026766-96325938_107290	chr11	96134056	0.405212
chr11:96134106-96134165	chr11:96026766-96325938_107340	chr11	96134106	0.766135
chr11:96134156-96134215	chr11:96026766-96325938_107390	chr11	96134156	0.645929
chr11:96134206-96134265	chr11:96026766-96325938_107440	chr11	96134206	1.64986
chr11:96134256-96134315	chr11:96026766-96325938_107490	chr11	96134256	0.281481
chr11:96134306-96134365	chr11:96026766-96325938_107540	chr11	96134306	0.174774
chr11:96134356-96134415	chr11:96026766-96325938_107590	chr11	96134356	0.181829
chr11:96134406-96134465	chr11:96026766-96325938_107640	chr11	96134406	1.06075
chr11:96134456-96134515	chr11:96026766-96325938_107690	chr11	96134456	0.87151
chr11:96134506-96134565	chr11:96026766-96325938_107740	chr11	96134506	0.969746
chr11:96134556-96134615	chr11:96026766-96325938_107790	chr11	96134556	0.272183
chr11:96134606-96134665	chr11:96026766-96325938_107840	chr11	96134606	0.593706
chr11:96134656-96134715	chr11:96026766-96325938_107890	chr11	96134656	1.15495
chr11:96134756-96134815	chr11:96026766-96325938_107990	chr11	96134756	0.788793
chr11:96134806-96134865	chr11:96026766-96325938_108040	chr11	96134806	-0.483355
chr11:96134856-96134915	chr11:96026766-96325938_108090	chr11	96134856	-0.8501
chr11:96134906-96134965	chr11:96026766-96325938_108140	chr11	96134906	0.398274
chr11:96134956-96135015	chr11:96026766-96325938_108190	chr11	96134956	1.1245
chr11:96135026-96135085	chr11:96026766-96325938_108260	chr11	96135026	0.188289
chr11:96135056-96135115	chr11:96026766-96325938_108290	chr11	96135056	1.08754
chr11:96135166-96135225	chr11:96026766-96325938_108400	chr11	96135166	0.619736
chr11:96135206-96135265	chr11:96026766-96325938_108440	chr11	96135206	0.426313
chr11:96135256-96135315	chr11:96026766-96325938_108490	chr11	96135256	0.212742
chr11:96135306-96135365	chr11:96026766-96325938_108540	chr11	96135306	0.354292
chr11:96135356-96135415	chr11:96026766-96325938_108590	chr11	96135356	0.690759
chr11:96135516-96135575	chr11:96026766-96325938_108750	chr11	96135516	0.095381
chr11:96135556-96135615	chr11:96026766-96325938_108790	chr11	96135556	0.337046
chr11:96135606-96135665	chr11:96026766-96325938_108840	chr11	96135606	0.273784
chr11:96135656-96135715	chr11:96026766-96325938_108890	chr11	96135656	0.331744
chr11:96135706-96135765	chr11:96026766-96325938_108940	chr11	96135706	0.818993
chr11:96135756-96135815	chr11:96026766-96325938_108990	chr11	96135756	0.778257
chr11:96135806-96135865	chr11:96026766-96325938_109040	chr11	96135806	0.532224
chr11:96135856-96135915	chr11:96026766-96325938_109090	chr11	96135856	0.305424
chr11:96135906-96135965	chr11:96026766-96325938_109140	chr11	96135906	0.887003
chr11:96135956-96136015	chr11:96026766-96325938_109190	chr11	96135956	0.768633
chr11:96136006-96136065	chr11:96026766-96325938_109240	chr11	96136006	-0.285351
chr11:96136056-96136115	chr11:96026766-96325938_109290	chr11	96136056	0.418477
chr11:96136116-96136175	chr11:96026766-96325938_109350	chr11	96136116	-0.212381
chr11:96136186-96136245	chr11:96026766-96325938_109420	chr11	96136186	1.12586
chr11:96136206-96136265	chr11:96026766-96325938_109440	chr11	96136206	0.303672
chr11:96136256-96136315	chr11:96026766-96325938_109490	chr11	96136256	-0.0209501
chr11:96136386-96136445	chr11:96026766-96325938_109620	chr11	96136386	-0.389126
chr11:96136406-96136465	chr11:96026766-96325938_109640	chr11	96136406	-0.310652
chr11:96136456-96136515	chr11:96026766-96325938_109690	chr11	96136456	0.188919
chr11:96136506-96136565	chr11:96026766-96325938_109740	chr11	96136506	1.97448
chr11:96136556-96136615	chr11:96026766-96325938_109790	chr11	96136556	0.717673
chr11:96136606-96136665	chr11:96026766-96325938_109840	chr11	96136606	-0.357508
chr11:96136656-96136715	chr11:96026766-96325938_109890	chr11	96136656	0.125865
chr11:96136706-96136765	chr11:96026766-96325938_109940	chr11	96136706	0.16765
chr11:96136756-96136815	chr11:96026766-96325938_109990	chr11	96136756	0.4038
chr11:96136806-96136865	chr11:96026766-96325938_110040	chr11	96136806	0.362504
chr11:96136856-96136915	chr11:96026766-96325938_110090	chr11	96136856	0.492421
chr11:96136906-96136965	chr11:96026766-96325938_110140	chr11	96136906	0.29135
chr11:96136956-96137015	chr11:96026766-96325938_110190	chr11	96136956	-0.171401
chr11:96137006-96137065	chr11:96026766-96325938_110240	chr11	96137006	0.589812
chr11:96137056-96137115	chr11:96026766-96325938_110290	chr11	96137056	0.164927
chr11:96137106-96137165	chr11:96026766-96325938_110340	chr11	96137106	0.795841
chr11:96137216-96137275	chr11:96026766-96325938_110450	chr11	96137216	1.64441
chr11:96137256-96137315	chr11:96026766-96325938_110490	chr11	96137256	1.09787
chr11:96137306-96137365	chr11:96026766-96325938_110540	chr11	96137306	0.585425
chr11:96137356-96137415	chr11:96026766-96325938_110590	chr11	96137356	0.144639
chr11:96137406-96137465	chr11:96026766-96325938_110640	chr11	96137406	1.24802
chr11:96137456-96137515	chr11:96026766-96325938_110690	chr11	96137456	0.490204
chr11:96137506-96137565	chr11:96026766-96325938_110740	chr11	96137506	0.0945522
chr11:96137616-96137675	chr11:96026766-96325938_110850	chr11	96137616	2.14709
chr11:96137726-96137785	chr11:96026766-96325938_110960	chr11	96137726	0.612492
chr11:96137756-96137815	chr11:96026766-96325938_110990	chr11	96137756	-0.0767644
chr11:96137806-96137865	chr11:96026766-96325938_111040	chr11	96137806	1.33089
chr11:96137886-96137945	chr11:96026766-96325938_111120	chr11	96137886	0.122
chr11:96137906-96137965	chr11:96026766-96325938_111140	chr11	96137906	1.1446
chr11:96137956-96138015	chr11:96026766-96325938_111190	chr11	96137956	-0.68149
chr11:96138006-96138065	chr11:96026766-96325938_111240	chr11	96138006	0.8387
chr11:96138056-96138115	chr11:96026766-96325938_111290	chr11	96138056	1.26727
chr11:96138106-96138165	chr11:96026766-96325938_111340	chr11	96138106	0.930538
chr11:96138156-96138215	chr11:96026766-96325938_111390	chr11	96138156	0.368456
chr11:96138206-96138265	chr11:96026766-96325938_111440	chr11	96138206	0.67145
chr11:96138256-96138315	chr11:96026766-96325938_111490	chr11	96138256	0.44405
chr11:96138306-96138365	chr11:96026766-96325938_111540	chr11	96138306	0.00996353
chr11:96138356-96138415	chr11:96026766-96325938_111590	chr11	96138356	0.886924
chr11:96138486-96138545	chr11:96026766-96325938_111720	chr11	96138486	0.364131
chr11:96138506-96138565	chr11:96026766-96325938_111740	chr11	96138506	0.41636
chr11:96138556-96138615	chr11:96026766-96325938_111790	chr11	96138556	-0.32153
chr11:96138606-96138665	chr11:96026766-96325938_111840	chr11	96138606	0.752406
chr11:96138716-96138775	chr11:96026766-96325938_111950	chr11	96138716	0.724823
chr11:96138756-96138815	chr11:96026766-96325938_111990	chr11	96138756	1.2155
chr11:96138806-96138865	chr11:96026766-96325938_112040	chr11	96138806	1.12324
chr11:96138856-96138915	chr11:96026766-96325938_112090	chr11	96138856	0.94941
chr11:96138906-96138965	chr11:96026766-96325938_112140	chr11	96138906	0.286885
chr11:96138956-96139015	chr11:96026766-96325938_112190	chr11	96138956	0.27115
chr11:96139006-96139065	chr11:96026766-96325938_112240	chr11	96139006	0.600538
chr11:96139056-96139115	chr11:96026766-96325938_112290	chr11	96139056	-0.163394
chr11:96139106-96139165	chr11:96026766-96325938_112340	chr11	96139106	0.494927
chr11:96139156-96139215	chr11:96026766-96325938_112390	chr11	96139156	2.03136
chr11:96139206-96139265	chr11:96026766-96325938_112440	chr11	96139206	0.717093
chr11:96139336-96139395	chr11:96026766-96325938_112570	chr11	96139336	0.641159
chr11:96139356-96139415	chr11:96026766-96325938_112590	chr11	96139356	0.0277333
chr11:96139406-96139465	chr11:96026766-96325938_112640	chr11	96139406	0.128026
chr11:96139456-96139515	chr11:96026766-96325938_112690	chr11	96139456	0.371442
chr11:96139506-96139565	chr11:96026766-96325938_112740	chr11	96139506	0.993926
chr11:96139556-96139615	chr11:96026766-96325938_112790	chr11	96139556	0.91174
chr11:96139606-96139665	chr11:96026766-96325938_112840	chr11	96139606	0.272116
chr11:96139656-96139715	chr11:96026766-96325938_112890	chr11	96139656	1.77373
chr11:96139866-96139925	chr11:96026766-96325938_113100	chr11	96139866	0.415944
chr11:96139906-96139965	chr11:96026766-96325938_113140	chr11	96139906	2.09778
chr11:96139956-96140015	chr11:96026766-96325938_113190	chr11	96139956	-0.344099
chr11:96140006-96140065	chr11:96026766-96325938_113240	chr11	96140006	-0.750264
chr11:96140076-96140135	chr11:96026766-96325938_113310	chr11	96140076	-1.20855
chr11:96140106-96140165	chr11:96026766-96325938_113340	chr11	96140106	-0.325919
chr11:96140156-96140215	chr11:96026766-96325938_113390	chr11	96140156	-0.129168
chr11:96140206-96140265	chr11:96026766-96325938_113440	chr11	96140206	-0.136155
chr11:96140256-96140315	chr11:96026766-96325938_113490	chr11	96140256	-0.231851
chr11:96140306-96140365	chr11:96026766-96325938_113540	chr11	96140306	1.17477
chr11:96140416-96140475	chr11:96026766-96325938_113650	chr11	96140416	0.752899
chr11:96140456-96140515	chr11:96026766-96325938_113690	chr11	96140456	-0.393886
chr11:96140506-96140565	chr11:96026766-96325938_113740	chr11	96140506	0.671008
chr11:96140556-96140615	chr11:96026766-96325938_113790	chr11	96140556	-0.726924
chr11:96140606-96140665	chr11:96026766-96325938_113840	chr11	96140606	0.0397694
chr11:96140656-96140715	chr11:96026766-96325938_113890	chr11	96140656	0.314044
chr11:96140706-96140765	chr11:96026766-96325938_113940	chr11	96140706	0.704755
chr11:96140756-96140815	chr11:96026766-96325938_113990	chr11	96140756	0.381225
chr11:96140806-96140865	chr11:96026766-96325938_114040	chr11	96140806	0.673412
chr11:96140856-96140915	chr11:96026766-96325938_114090	chr11	96140856	0.73277
chr11:96141016-96141075	chr11:96026766-96325938_114250	chr11	96141016	0.767766
chr11:96141056-96141115	chr11:96026766-96325938_114290	chr11	96141056	0.38233
chr11:96141106-96141165	chr11:96026766-96325938_114340	chr11	96141106	0.897934
chr11:96141156-96141215	chr11:96026766-96325938_114390	chr11	96141156	1.19714
chr11:96141206-96141265	chr11:96026766-96325938_114440	chr11	96141206	0.473051
chr11:96141256-96141315	chr11:96026766-96325938_114490	chr11	96141256	0.906615
chr11:96141306-96141365	chr11:96026766-96325938_114540	chr11	96141306	1.1382
chr11:96141356-96141415	chr11:96026766-96325938_114590	chr11	96141356	1.07349
chr11:96141406-96141465	chr11:96026766-96325938_114640	chr11	96141406	1.15444
chr11:96141516-96141575	chr11:96026766-96325938_114750	chr11	96141516	0.0565115
chr11:96141556-96141615	chr11:96026766-96325938_114790	chr11	96141556	0.12278
chr11:96141606-96141665	chr11:96026766-96325938_114840	chr11	96141606	-0.109019
chr11:96141656-96141715	chr11:96026766-96325938_114890	chr11	96141656	0.973013
chr11:96141706-96141765	chr11:96026766-96325938_114940	chr11	96141706	0.449716
chr11:96141756-96141815	chr11:96026766-96325938_114990	chr11	96141756	2.0241
chr11:96141806-96141865	chr11:96026766-96325938_115040	chr11	96141806	0.553286
chr11:96141926-96141985	chr11:96026766-96325938_115160	chr11	96141926	-0.410188
chr11:96141956-96142015	chr11:96026766-96325938_115190	chr11	96141956	-0.228477
chr11:96142006-96142065	chr11:96026766-96325938_115240	chr11	96142006	1.22033
chr11:96142076-96142135	chr11:96026766-96325938_115310	chr11	96142076	0.554222
chr11:96142106-96142165	chr11:96026766-96325938_115340	chr11	96142106	0.790126
chr11:96142156-96142215	chr11:96026766-96325938_115390	chr11	96142156	0.155697
chr11:96142236-96142295	chr11:96026766-96325938_115470	chr11	96142236	0.242183
chr11:96142256-96142315	chr11:96026766-96325938_115490	chr11	96142256	-0.0796009
chr11:96142306-96142365	chr11:96026766-96325938_115540	chr11	96142306	0.22619
chr11:96142356-96142415	chr11:96026766-96325938_115590	chr11	96142356	1.93111
chr11:96142406-96142465	chr11:96026766-96325938_115640	chr11	96142406	0.00795531
chr11:96142456-96142515	chr11:96026766-96325938_115690	chr11	96142456	1.21299
chr11:96142506-96142565	chr11:96026766-96325938_115740	chr11	96142506	0.417039
chr11:96142636-96142695	chr11:96026766-96325938_115870	chr11	96142636	0.283709
chr11:96142656-96142715	chr11:96026766-96325938_115890	chr11	96142656	0.145283
chr11:96142706-96142765	chr11:96026766-96325938_115940	chr11	96142706	0.86507
chr11:96142756-96142815	chr11:96026766-96325938_115990	chr11	96142756	-0.0368198
chr11:96142806-96142865	chr11:96026766-96325938_116040	chr11	96142806	0.550725
chr11:96142856-96142915	chr11:96026766-96325938_116090	chr11	96142856	1.23928
chr11:96142936-96142995	chr11:96026766-96325938_116170	chr11	96142936	0.920134
chr11:96142956-96143015	chr11:96026766-96325938_116190	chr11	96142956	1.0099
chr11:96143006-96143065	chr11:96026766-96325938_116240	chr11	96143006	-0.317079
chr11:96143056-96143115	chr11:96026766-96325938_116290	chr11	96143056	-0.299906
chr11:96143146-96143205	chr11:96026766-96325938_116380	chr11	96143146	0.456873
chr11:96143156-96143215	chr11:96026766-96325938_116390	chr11	96143156	1.93243
chr11:96143206-96143265	chr11:96026766-96325938_116440	chr11	96143206	-1.38634
chr11:96143256-96143315	chr11:96026766-96325938_116490	chr11	96143256	-0.458017
chr11:96143306-96143365	chr11:96026766-96325938_116540	chr11	96143306	-1.41019
chr11:96143356-96143415	chr11:96026766-96325938_116590	chr11	96143356	-0.579721
chr11:96143406-96143465	chr11:96026766-96325938_116640	chr11	96143406	0.366374
chr11:96143456-96143515	chr11:96026766-96325938_116690	chr11	96143456	0.602987
chr11:96143506-96143565	chr11:96026766-96325938_116740	chr11	96143506	0.0264516
chr11:96143756-96143815	chr11:96026766-96325938_116990	chr11	96143756	0.290252
chr11:96143806-96143865	chr11:96026766-96325938_117040	chr11	96143806	-0.112694
chr11:96143856-96143915	chr11:96026766-96325938_117090	chr11	96143856	-0.212956
chr11:96143966-96144025	chr11:96026766-96325938_117200	chr11	96143966	0.170953
chr11:96144006-96144065	chr11:96026766-96325938_117240	chr11	96144006	-0.197643
chr11:96144226-96144285	chr11:96026766-96325938_117460	chr11	96144226	0.0150108
chr11:96144256-96144315	chr11:96026766-96325938_117490	chr11	96144256	0.228624
chr11:96144306-96144365	chr11:96026766-96325938_117540	chr11	96144306	0.605793
chr11:96144366-96144425	chr11:96026766-96325938_117600	chr11	96144366	0.313602
chr11:96144406-96144465	chr11:96026766-96325938_117640	chr11	96144406	0.502284
chr11:96144456-96144515	chr11:96026766-96325938_117690	chr11	96144456	1.09356
chr11:96144506-96144565	chr11:96026766-96325938_117740	chr11	96144506	0.959643
chr11:96144556-96144615	chr11:96026766-96325938_117790	chr11	96144556	0.731336
chr11:96144626-96144685	chr11:96026766-96325938_117860	chr11	96144626	1.05278
chr11:96144656-96144715	chr11:96026766-96325938_117890	chr11	96144656	1.1452
chr11:96144776-96144835	chr11:96026766-96325938_118010	chr11	96144776	0.583213
chr11:96144806-96144865	chr11:96026766-96325938_118040	chr11	96144806	0.82173
chr11:96144856-96144915	chr11:96026766-96325938_118090	chr11	96144856	0.342536
chr11:96144916-96144975	chr11:96026766-96325938_118150	chr11	96144916	1.13276
chr11:96144956-96145015	chr11:96026766-96325938_118190	chr11	96144956	0.538343
chr11:96145006-96145065	chr11:96026766-96325938_118240	chr11	96145006	1.25388
chr11:96145056-96145115	chr11:96026766-96325938_118290	chr11	96145056	0.104385
chr11:96145106-96145165	chr11:96026766-96325938_118340	chr11	96145106	0.91174
chr11:96145176-96145235	chr11:96026766-96325938_118410	chr11	96145176	1.35928
chr11:96145206-96145265	chr11:96026766-96325938_118440	chr11	96145206	0.0526609
chr11:96145316-96145375	chr11:96026766-96325938_118550	chr11	96145316	0.640438
chr11:96145356-96145415	chr11:96026766-96325938_118590	chr11	96145356	1.35947
chr11:96145406-96145465	chr11:96026766-96325938_118640	chr11	96145406	0.876864
chr11:96145456-96145515	chr11:96026766-96325938_118690	chr11	96145456	1.15124
chr11:96145506-96145565	chr11:96026766-96325938_118740	chr11	96145506	0.534886
chr11:96145556-96145615	chr11:96026766-96325938_118790	chr11	96145556	0.346255
chr11:96145636-96145695	chr11:96026766-96325938_118870	chr11	96145636	0.43137
chr11:96145656-96145715	chr11:96026766-96325938_118890	chr11	96145656	-0.0972116
chr11:96145706-96145765	chr11:96026766-96325938_118940	chr11	96145706	0.0819646
chr11:96145756-96145815	chr11:96026766-96325938_118990	chr11	96145756	-0.0258601
chr11:96145906-96145965	chr11:96026766-96325938_119140	chr11	96145906	0.840023
chr11:96145956-96146015	chr11:96026766-96325938_119190	chr11	96145956	0.294271
chr11:96146036-96146095	chr11:96026766-96325938_119270	chr11	96146036	0.589812
chr11:96146056-96146115	chr11:96026766-96325938_119290	chr11	96146056	0.793811
chr11:96146126-96146185	chr11:96026766-96325938_119360	chr11	96146126	0.373554
chr11:96146156-96146215	chr11:96026766-96325938_119390	chr11	96146156	-0.19102
chr11:96146296-96146355	chr11:96026766-96325938_119530	chr11	96146296	1.50758
chr11:96146306-96146365	chr11:96026766-96325938_119540	chr11	96146306	1.44929
chr11:96146376-96146435	chr11:96026766-96325938_119610	chr11	96146376	0.480137
chr11:96146406-96146465	chr11:96026766-96325938_119640	chr11	96146406	-0.454582
chr11:96146456-96146515	chr11:96026766-96325938_119690	chr11	96146456	-0.207559
chr11:96146536-96146595	chr11:96026766-96325938_119770	chr11	96146536	0.000880493
chr11:96146556-96146615	chr11:96026766-96325938_119790	chr11	96146556	0.848899
chr11:96146606-96146665	chr11:96026766-96325938_119840	chr11	96146606	0.132802
chr11:96146706-96146765	chr11:96026766-96325938_119940	chr11	96146706	0.551719
chr11:96146776-96146835	chr11:96026766-96325938_120010	chr11	96146776	1.16738
chr11:96146806-96146865	chr11:96026766-96325938_120040	chr11	96146806	1.28104
chr11:96146856-96146915	chr11:96026766-96325938_120090	chr11	96146856	0.823914
chr11:96146906-96146965	chr11:96026766-96325938_120140	chr11	96146906	1.09286
chr11:96147116-96147175	chr11:96026766-96325938_120350	chr11	96147116	0.641474
chr11:96147156-96147215	chr11:96026766-96325938_120390	chr11	96147156	2.91389
chr11:96147206-96147265	chr11:96026766-96325938_120440	chr11	96147206	0.564172
chr11:96147256-96147315	chr11:96026766-96325938_120490	chr11	96147256	1.35062
chr11:96147306-96147365	chr11:96026766-96325938_120540	chr11	96147306	0.846485
chr11:96147356-96147415	chr11:96026766-96325938_120590	chr11	96147356	-0.930579
chr11:96147406-96147465	chr11:96026766-96325938_120640	chr11	96147406	0.0227713
chr11:96147456-96147515	chr11:96026766-96325938_120690	chr11	96147456	0.331143
chr11:96147506-96147565	chr11:96026766-96325938_120740	chr11	96147506	0.168515
chr11:96147556-96147615	chr11:96026766-96325938_120790	chr11	96147556	0.737698
chr11:96147606-96147665	chr11:96026766-96325938_120840	chr11	96147606	0.663338
chr11:96147656-96147715	chr11:96026766-96325938_120890	chr11	96147656	0.107361
chr11:96147706-96147765	chr11:96026766-96325938_120940	chr11	96147706	0.55069
chr11:96147756-96147815	chr11:96026766-96325938_120990	chr11	96147756	1.87694
chr11:96147846-96147905	chr11:96026766-96325938_121080	chr11	96147846	-0.0316765
chr11:96147856-96147915	chr11:96026766-96325938_121090	chr11	96147856	-0.193201
chr11:96147906-96147965	chr11:96026766-96325938_121140	chr11	96147906	0.767976
chr11:96147956-96148015	chr11:96026766-96325938_121190	chr11	96147956	-0.178624
chr11:96148006-96148065	chr11:96026766-96325938_121240	chr11	96148006	0.313357
chr11:96148056-96148115	chr11:96026766-96325938_121290	chr11	96148056	-0.118776
chr11:96148106-96148165	chr11:96026766-96325938_121340	chr11	96148106	0.758571
chr11:96148156-96148215	chr11:96026766-96325938_121390	chr11	96148156	0.749469
chr11:96148236-96148295	chr11:96026766-96325938_121470	chr11	96148236	1.07716
chr11:96148256-96148315	chr11:96026766-96325938_121490	chr11	96148256	0.42319
chr11:96148306-96148365	chr11:96026766-96325938_121540	chr11	96148306	0.671366
chr11:96148356-96148415	chr11:96026766-96325938_121590	chr11	96148356	0.940309
chr11:96148406-96148465	chr11:96026766-96325938_121640	chr11	96148406	0.596476
chr11:96148456-96148515	chr11:96026766-96325938_121690	chr11	96148456	0.990389
chr11:96148506-96148565	chr11:96026766-96325938_121740	chr11	96148506	1.49713
chr11:96148556-96148615	chr11:96026766-96325938_121790	chr11	96148556	0.494301
chr11:96148606-96148665	chr11:96026766-96325938_121840	chr11	96148606	0.596238
chr11:96148656-96148715	chr11:96026766-96325938_121890	chr11	96148656	1.08857
chr11:96148706-96148765	chr11:96026766-96325938_121940	chr11	96148706	0.24032
chr11:96148756-96148815	chr11:96026766-96325938_121990	chr11	96148756	0.750087
chr11:96148876-96148935	chr11:96026766-96325938_122110	chr11	96148876	0.92359
chr11:96148906-96148965	chr11:96026766-96325938_122140	chr11	96148906	1.19679
chr11:96148956-96149015	chr11:96026766-96325938_122190	chr11	96148956	0.64124
chr11:96149006-96149065	chr11:96026766-96325938_122240	chr11	96149006	1.11295
chr11:96149056-96149115	chr11:96026766-96325938_122290	chr11	96149056	0.261907
chr11:96149106-96149165	chr11:96026766-96325938_122340	chr11	96149106	1.6761
chr11:96149186-96149245	chr11:96026766-96325938_122420	chr11	96149186	0.679844
chr11:96149206-96149265	chr11:96026766-96325938_122440	chr11	96149206	0.426313
chr11:96149256-96149315	chr11:96026766-96325938_122490	chr11	96149256	0.174774
chr11:96149306-96149365	chr11:96026766-96325938_122540	chr11	96149306	0.280522
chr11:96149356-96149415	chr11:96026766-96325938_122590	chr11	96149356	0.79132
chr11:96149406-96149465	chr11:96026766-96325938_122640	chr11	96149406	0.840773
chr11:96149456-96149515	chr11:96026766-96325938_122690	chr11	96149456	0.923593
chr11:96149506-96149565	chr11:96026766-96325938_122740	chr11	96149506	0.314433
chr11:96149576-96149635	chr11:96026766-96325938_122810	chr11	96149576	0.415191
chr11:96149606-96149665	chr11:96026766-96325938_122840	chr11	96149606	1.48235
chr11:96149656-96149715	chr11:96026766-96325938_122890	chr11	96149656	0.864407
chr11:96149706-96149765	chr11:96026766-96325938_122940	chr11	96149706	0.243958
chr11:96149756-96149815	chr11:96026766-96325938_122990	chr11	96149756	1.58781
chr11:96149806-96149865	chr11:96026766-96325938_123040	chr11	96149806	0.412483
chr11:96149856-96149915	chr11:96026766-96325938_123090	chr11	96149856	0.129234
chr11:96149906-96149965	chr11:96026766-96325938_123140	chr11	96149906	0.456061
chr11:96149956-96150015	chr11:96026766-96325938_123190	chr11	96149956	1.35996
chr11:96150006-96150065	chr11:96026766-96325938_123240	chr11	96150006	0.585799
chr11:96150056-96150115	chr11:96026766-96325938_123290	chr11	96150056	0.347354
chr11:96150106-96150165	chr11:96026766-96325938_123340	chr11	96150106	0.493871
chr11:96150156-96150215	chr11:96026766-96325938_123390	chr11	96150156	0.50735
chr11:96150206-96150265	chr11:96026766-96325938_123440	chr11	96150206	0.122686
chr11:96150506-96150565	chr11:96026766-96325938_123740	chr11	96150506	-0.675712
chr11:96150686-96150745	chr11:96026766-96325938_123920	chr11	96150686	0.978551
chr11:96150736-96150795	chr11:96026766-96325938_123970	chr11	96150736	0.0206139
chr11:96150756-96150815	chr11:96026766-96325938_123990	chr11	96150756	0.273459
chr11:96150836-96150895	chr11:96026766-96325938_124070	chr11	96150836	0.0336821
chr11:96150996-96151055	chr11:96026766-96325938_124230	chr11	96150996	-0.445687
chr11:96151006-96151065	chr11:96026766-96325938_124240	chr11	96151006	-0.560214
chr11:96151106-96151165	chr11:96026766-96325938_124340	chr11	96151106	-0.0589657
chr11:96151156-96151215	chr11:96026766-96325938_124390	chr11	96151156	0.178974
chr11:96151206-96151265	chr11:96026766-96325938_124440	chr11	96151206	-0.189688
chr11:96151256-96151315	chr11:96026766-96325938_124490	chr11	96151256	0.39178
chr11:96151306-96151365	chr11:96026766-96325938_124540	chr11	96151306	0.269932
chr11:96151356-96151415	chr11:96026766-96325938_124590	chr11	96151356	0.24236
chr11:96151406-96151465	chr11:96026766-96325938_124640	chr11	96151406	-0.0463047
chr11:96151456-96151515	chr11:96026766-96325938_124690	chr11	96151456	0.352671
chr11:96151506-96151565	chr11:96026766-96325938_124740	chr11	96151506	1.66145
chr11:96151556-96151615	chr11:96026766-96325938_124790	chr11	96151556	0.784724
chr11:96151696-96151755	chr11:96026766-96325938_124930	chr11	96151696	-0.817098
chr11:96151706-96151765	chr11:96026766-96325938_124940	chr11	96151706	-0.389262
chr11:96151756-96151815	chr11:96026766-96325938_124990	chr11	96151756	-0.315161
chr11:96151916-96151975	chr11:96026766-96325938_125150	chr11	96151916	0.683276
chr11:96151956-96152015	chr11:96026766-96325938_125190	chr11	96151956	-0.390648
chr11:96152006-96152065	chr11:96026766-96325938_125240	chr11	96152006	0.51949
chr11:96152056-96152115	chr11:96026766-96325938_125290	chr11	96152056	0.0272172
chr11:96152106-96152165	chr11:96026766-96325938_125340	chr11	96152106	-0.187796
chr11:96152186-96152245	chr11:96026766-96325938_125420	chr11	96152186	-0.596843
chr11:96152206-96152265	chr11:96026766-96325938_125440	chr11	96152206	0.22998
chr11:96152256-96152315	chr11:96026766-96325938_125490	chr11	96152256	1.92643
chr11:96152306-96152365	chr11:96026766-96325938_125540	chr11	96152306	0.243361
chr11:96152356-96152415	chr11:96026766-96325938_125590	chr11	96152356	-1.73212
chr11:96152406-96152465	chr11:96026766-96325938_125640	chr11	96152406	0.292426
chr11:96152456-96152515	chr11:96026766-96325938_125690	chr11	96152456	0.882756
chr11:96152506-96152565	chr11:96026766-96325938_125740	chr11	96152506	1.32533
chr11:96152556-96152615	chr11:96026766-96325938_125790	chr11	96152556	0.233668
chr11:96152636-96152695	chr11:96026766-96325938_125870	chr11	96152636	-0.782157
chr11:96152706-96152765	chr11:96026766-96325938_125940	chr11	96152706	-1.29698
chr11:96152756-96152815	chr11:96026766-96325938_125990	chr11	96152756	-0.303273
chr11:96152806-96152865	chr11:96026766-96325938_126040	chr11	96152806	-0.173149
chr11:96152856-96152915	chr11:96026766-96325938_126090	chr11	96152856	-1.31503
chr11:96152916-96152975	chr11:96026766-96325938_126150	chr11	96152916	0.239427
chr11:96152956-96153015	chr11:96026766-96325938_126190	chr11	96152956	0.181215
chr11:96153006-96153065	chr11:96026766-96325938_126240	chr11	96153006	0.74354
chr11:96153106-96153165	chr11:96026766-96325938_126340	chr11	96153106	1.01306
chr11:96153156-96153215	chr11:96026766-96325938_126390	chr11	96153156	1.32858
chr11:96153206-96153265	chr11:96026766-96325938_126440	chr11	96153206	0.846185
chr11:96153256-96153315	chr11:96026766-96325938_126490	chr11	96153256	0.248505
chr11:96153306-96153365	chr11:96026766-96325938_126540	chr11	96153306	1.5196
chr11:96153356-96153415	chr11:96026766-96325938_126590	chr11	96153356	1.6562
chr11:96153406-96153465	chr11:96026766-96325938_126640	chr11	96153406	0.725556
chr11:96153476-96153535	chr11:96026766-96325938_126710	chr11	96153476	-0.242346
chr11:96153506-96153565	chr11:96026766-96325938_126740	chr11	96153506	0.544008
chr11:96153556-96153615	chr11:96026766-96325938_126790	chr11	96153556	-0.13008
chr11:96153606-96153665	chr11:96026766-96325938_126840	chr11	96153606	0.743846
chr11:96153656-96153715	chr11:96026766-96325938_126890	chr11	96153656	0.298763
chr11:96153706-96153765	chr11:96026766-96325938_126940	chr11	96153706	0.575015
chr11:96153756-96153815	chr11:96026766-96325938_126990	chr11	96153756	0.0525461
chr11:96153806-96153865	chr11:96026766-96325938_127040	chr11	96153806	0.774458
chr11:96153976-96154035	chr11:96026766-96325938_127210	chr11	96153976	1.79316
chr11:96154006-96154065	chr11:96026766-96325938_127240	chr11	96154006	-0.63967
chr11:96154056-96154115	chr11:96026766-96325938_127290	chr11	96154056	-0.467299
chr11:96154106-96154165	chr11:96026766-96325938_127340	chr11	96154106	-0.524359
chr11:96154156-96154215	chr11:96026766-96325938_127390	chr11	96154156	0.0820512
chr11:96154206-96154265	chr11:96026766-96325938_127440	chr11	96154206	-0.188898
chr11:96154256-96154315	chr11:96026766-96325938_127490	chr11	96154256	1.95532
chr11:96154306-96154365	chr11:96026766-96325938_127540	chr11	96154306	-0.0316765
chr11:96154416-96154475	chr11:96026766-96325938_127650	chr11	96154416	0.674345
chr11:96154456-96154515	chr11:96026766-96325938_127690	chr11	96154456	0.700358
chr11:96154506-96154565	chr11:96026766-96325938_127740	chr11	96154506	1.02316
chr11:96154636-96154695	chr11:96026766-96325938_127870	chr11	96154636	0.473741
chr11:96154656-96154715	chr11:96026766-96325938_127890	chr11	96154656	1.65249
chr11:96154706-96154765	chr11:96026766-96325938_127940	chr11	96154706	1.89283
chr11:96154756-96154815	chr11:96026766-96325938_127990	chr11	96154756	0.971216
chr11:96154806-96154865	chr11:96026766-96325938_128040	chr11	96154806	0.580534
chr11:96154856-96154915	chr11:96026766-96325938_128090	chr11	96154856	0.150527
chr11:96154906-96154965	chr11:96026766-96325938_128140	chr11	96154906	-0.00190797
chr11:96154956-96155015	chr11:96026766-96325938_128190	chr11	96154956	0.62392
chr11:96155006-96155065	chr11:96026766-96325938_128240	chr11	96155006	1.42423
chr11:96155056-96155115	chr11:96026766-96325938_128290	chr11	96155056	0.79697
chr11:96155106-96155165	chr11:96026766-96325938_128340	chr11	96155106	-0.599565
chr11:96155156-96155215	chr11:96026766-96325938_128390	chr11	96155156	-0.421593
chr11:96155206-96155265	chr11:96026766-96325938_128440	chr11	96155206	-0.469082
chr11:96155256-96155315	chr11:96026766-96325938_128490	chr11	96155256	0.294312
chr11:96155306-96155365	chr11:96026766-96325938_128540	chr11	96155306	-0.123665
chr11:96155356-96155415	chr11:96026766-96325938_128590	chr11	96155356	0.718136
chr11:96155436-96155495	chr11:96026766-96325938_128670	chr11	96155436	0.321218
chr11:96155456-96155515	chr11:96026766-96325938_128690	chr11	96155456	0.925323
chr11:96155506-96155565	chr11:96026766-96325938_128740	chr11	96155506	0.0222524
chr11:96155556-96155615	chr11:96026766-96325938_128790	chr11	96155556	0.8008
chr11:96155606-96155665	chr11:96026766-96325938_128840	chr11	96155606	-0.369161
chr11:96155656-96155715	chr11:96026766-96325938_128890	chr11	96155656	0.889197
chr11:96155706-96155765	chr11:96026766-96325938_128940	chr11	96155706	0.323338
chr11:96155756-96155815	chr11:96026766-96325938_128990	chr11	96155756	0.0423241
chr11:96155806-96155865	chr11:96026766-96325938_129040	chr11	96155806	0.025911
chr11:96155856-96155915	chr11:96026766-96325938_129090	chr11	96155856	-0.466283
chr11:96155906-96155965	chr11:96026766-96325938_129140	chr11	96155906	1.07719
chr11:96155956-96156015	chr11:96026766-96325938_129190	chr11	96155956	-0.064801
chr11:96156006-96156065	chr11:96026766-96325938_129240	chr11	96156006	0.920103
chr11:96156056-96156115	chr11:96026766-96325938_129290	chr11	96156056	1.57732
chr11:96156106-96156165	chr11:96026766-96325938_129340	chr11	96156106	0.788793
chr11:96156156-96156215	chr11:96026766-96325938_129390	chr11	96156156	0.0902409
chr11:96156206-96156265	chr11:96026766-96325938_129440	chr11	96156206	1.27507
chr11:96156256-96156315	chr11:96026766-96325938_129490	chr11	96156256	0.0895118
chr11:96156306-96156365	chr11:96026766-96325938_129540	chr11	96156306	0.719095
chr11:96156356-96156415	chr11:96026766-96325938_129590	chr11	96156356	0.188896
chr11:96156406-96156465	chr11:96026766-96325938_129640	chr11	96156406	0.311959
chr11:96156456-96156515	chr11:96026766-96325938_129690	chr11	96156456	0.353692
chr11:96156506-96156565	chr11:96026766-96325938_129740	chr11	96156506	0.492515
chr11:96156556-96156615	chr11:96026766-96325938_129790	chr11	96156556	0.752262
chr11:96156606-96156665	chr11:96026766-96325938_129840	chr11	96156606	1.14867
chr11:96156756-96156815	chr11:96026766-96325938_129990	chr11	96156756	1.66269
chr11:96156806-96156865	chr11:96026766-96325938_130040	chr11	96156806	1.23186
chr11:96156856-96156915	chr11:96026766-96325938_130090	chr11	96156856	1.57036
chr11:96156966-96157025	chr11:96026766-96325938_130200	chr11	96156966	0.657051
chr11:96157006-96157065	chr11:96026766-96325938_130240	chr11	96157006	1.02801
chr11:96157056-96157115	chr11:96026766-96325938_130290	chr11	96157056	0.541983
chr11:96157136-96157195	chr11:96026766-96325938_130370	chr11	96157136	0.657469
chr11:96157156-96157215	chr11:96026766-96325938_130390	chr11	96157156	0.722624
chr11:96157256-96157315	chr11:96026766-96325938_130490	chr11	96157256	0.105512
chr11:96157306-96157365	chr11:96026766-96325938_130540	chr11	96157306	0.236503
chr11:96157356-96157415	chr11:96026766-96325938_130590	chr11	96157356	0.477337
chr11:96157406-96157465	chr11:96026766-96325938_130640	chr11	96157406	-0.185315
chr11:96157456-96157515	chr11:96026766-96325938_130690	chr11	96157456	0.494355
chr11:96157656-96157715	chr11:96026766-96325938_130890	chr11	96157656	0.624577
chr11:96157706-96157765	chr11:96026766-96325938_130940	chr11	96157706	0.00864097
chr11:96157756-96157815	chr11:96026766-96325938_130990	chr11	96157756	-0.099259
chr11:96157806-96157865	chr11:96026766-96325938_131040	chr11	96157806	-0.0750039
chr11:96157856-96157915	chr11:96026766-96325938_131090	chr11	96157856	0.630226
chr11:96157906-96157965	chr11:96026766-96325938_131140	chr11	96157906	0.3248
chr11:96157956-96158015	chr11:96026766-96325938_131190	chr11	96157956	0.790239
chr11:96158006-96158065	chr11:96026766-96325938_131240	chr11	96158006	0.478167
chr11:96158056-96158115	chr11:96026766-96325938_131290	chr11	96158056	1.22585
chr11:96158106-96158165	chr11:96026766-96325938_131340	chr11	96158106	-0.415581
chr11:96158156-96158215	chr11:96026766-96325938_131390	chr11	96158156	0.305031
chr11:96158206-96158265	chr11:96026766-96325938_131440	chr11	96158206	0.595185
chr11:96158256-96158315	chr11:96026766-96325938_131490	chr11	96158256	0.421852
chr11:96158306-96158365	chr11:96026766-96325938_131540	chr11	96158306	-0.0278168
chr11:96158356-96158415	chr11:96026766-96325938_131590	chr11	96158356	-0.106281
chr11:96158406-96158465	chr11:96026766-96325938_131640	chr11	96158406	0.729808
chr11:96158456-96158515	chr11:96026766-96325938_131690	chr11	96158456	1.1875
chr11:96158506-96158565	chr11:96026766-96325938_131740	chr11	96158506	-0.0424563
chr11:96158556-96158615	chr11:96026766-96325938_131790	chr11	96158556	1.1357
chr11:96158606-96158665	chr11:96026766-96325938_131840	chr11	96158606	-0.268414
chr11:96158656-96158715	chr11:96026766-96325938_131890	chr11	96158656	0.0446611
chr11:96158706-96158765	chr11:96026766-96325938_131940	chr11	96158706	1.05774
chr11:96158756-96158815	chr11:96026766-96325938_131990	chr11	96158756	0.533778
chr11:96158806-96158865	chr11:96026766-96325938_132040	chr11	96158806	2.36642
chr11:96158856-96158915	chr11:96026766-96325938_132090	chr11	96158856	-0.373194
chr11:96158906-96158965	chr11:96026766-96325938_132140	chr11	96158906	0.459228
chr11:96158956-96159015	chr11:96026766-96325938_132190	chr11	96158956	-0.154243
chr11:96159006-96159065	chr11:96026766-96325938_132240	chr11	96159006	1.0146
chr11:96159056-96159115	chr11:96026766-96325938_132290	chr11	96159056	0.20077
chr11:96159106-96159165	chr11:96026766-96325938_132340	chr11	96159106	1.0838
chr11:96159156-96159215	chr11:96026766-96325938_132390	chr11	96159156	-0.887235
chr11:96159206-96159265	chr11:96026766-96325938_132440	chr11	96159206	-0.547692
chr11:96159286-96159345	chr11:96026766-96325938_132520	chr11	96159286	-0.995151
chr11:96159306-96159365	chr11:96026766-96325938_132540	chr11	96159306	-0.267744
chr11:96159356-96159415	chr11:96026766-96325938_132590	chr11	96159356	-0.333785
chr11:96159406-96159465	chr11:96026766-96325938_132640	chr11	96159406	-0.190201
chr11:96159456-96159515	chr11:96026766-96325938_132690	chr11	96159456	0.169299
chr11:96159506-96159565	chr11:96026766-96325938_132740	chr11	96159506	0.627655
chr11:96159556-96159615	chr11:96026766-96325938_132790	chr11	96159556	0.185993
chr11:96159606-96159665	chr11:96026766-96325938_132840	chr11	96159606	0.719326
chr11:96159656-96159715	chr11:96026766-96325938_132890	chr11	96159656	0.458851
chr11:96159706-96159765	chr11:96026766-96325938_132940	chr11	96159706	-0.019873
chr11:96159756-96159815	chr11:96026766-96325938_132990	chr11	96159756	-0.444135
chr11:96159856-96159915	chr11:96026766-96325938_133090	chr11	96159856	0.839512
chr11:96159906-96159965	chr11:96026766-96325938_133140	chr11	96159906	1.95499
chr11:96159956-96160015	chr11:96026766-96325938_133190	chr11	96159956	-0.244602
chr11:96160036-96160095	chr11:96026766-96325938_133270	chr11	96160036	-0.0565511
chr11:96160056-96160115	chr11:96026766-96325938_133290	chr11	96160056	1.24991
chr11:96160226-96160285	chr11:96026766-96325938_133460	chr11	96160226	0.484073
chr11:96160256-96160315	chr11:96026766-96325938_133490	chr11	96160256	0.282713
chr11:96160306-96160365	chr11:96026766-96325938_133540	chr11	96160306	0.575691
chr11:96160376-96160435	chr11:96026766-96325938_133610	chr11	96160376	0.0873116
chr11:96160406-96160465	chr11:96026766-96325938_133640	chr11	96160406	0.641622
chr11:96160456-96160515	chr11:96026766-96325938_133690	chr11	96160456	1.00909
chr11:96160506-96160565	chr11:96026766-96325938_133740	chr11	96160506	1.29567
chr11:96160556-96160615	chr11:96026766-96325938_133790	chr11	96160556	0.727676
chr11:96160606-96160665	chr11:96026766-96325938_133840	chr11	96160606	0.0962724
chr11:96160656-96160715	chr11:96026766-96325938_133890	chr11	96160656	0.214823
chr11:96160706-96160765	chr11:96026766-96325938_133940	chr11	96160706	0.832668
chr11:96160766-96160825	chr11:96026766-96325938_134000	chr11	96160766	1.05146
chr11:96160806-96160865	chr11:96026766-96325938_134040	chr11	96160806	-0.0159092
chr11:96160856-96160915	chr11:96026766-96325938_134090	chr11	96160856	1.38074
chr11:96160956-96161015	chr11:96026766-96325938_134190	chr11	96160956	0.651981
chr11:96161066-96161125	chr11:96026766-96325938_134300	chr11	96161066	2.20399
chr11:96161106-96161165	chr11:96026766-96325938_134340	chr11	96161106	0.361322
chr11:96161156-96161215	chr11:96026766-96325938_134390	chr11	96161156	0.246159
chr11:96161206-96161265	chr11:96026766-96325938_134440	chr11	96161206	0.954884
chr11:96161266-96161325	chr11:96026766-96325938_134500	chr11	96161266	0.0549346
chr11:96161306-96161365	chr11:96026766-96325938_134540	chr11	96161306	1.24787
chr11:96161356-96161415	chr11:96026766-96325938_134590	chr11	96161356	0.985091
chr11:96161406-96161465	chr11:96026766-96325938_134640	chr11	96161406	1.3444
chr11:96161456-96161515	chr11:96026766-96325938_134690	chr11	96161456	0.954064
chr11:96161506-96161565	chr11:96026766-96325938_134740	chr11	96161506	-1.41197
chr11:96161556-96161615	chr11:96026766-96325938_134790	chr11	96161556	0.411311
chr11:96161606-96161665	chr11:96026766-96325938_134840	chr11	96161606	0.272656
chr11:96161656-96161715	chr11:96026766-96325938_134890	chr11	96161656	0.770653
chr11:96161706-96161765	chr11:96026766-96325938_134940	chr11	96161706	0.863015
chr11:96161766-96161825	chr11:96026766-96325938_135000	chr11	96161766	0.666627
chr11:96161806-96161865	chr11:96026766-96325938_135040	chr11	96161806	0.880217
chr11:96161856-96161915	chr11:96026766-96325938_135090	chr11	96161856	0.420858
chr11:96161906-96161965	chr11:96026766-96325938_135140	chr11	96161906	1.00872
chr11:96161956-96162015	chr11:96026766-96325938_135190	chr11	96161956	1.25735
chr11:96162066-96162125	chr11:96026766-96325938_135300	chr11	96162066	0.283785
chr11:96162146-96162205	chr11:96026766-96325938_135380	chr11	96162146	-0.143587
chr11:96162156-96162215	chr11:96026766-96325938_135390	chr11	96162156	0.189934
chr11:96162266-96162325	chr11:96026766-96325938_135500	chr11	96162266	0.668469
chr11:96162306-96162365	chr11:96026766-96325938_135540	chr11	96162306	0.877044
chr11:96162356-96162415	chr11:96026766-96325938_135590	chr11	96162356	0.660201
chr11:96162416-96162475	chr11:96026766-96325938_135650	chr11	96162416	0.8904
chr11:96162456-96162515	chr11:96026766-96325938_135690	chr11	96162456	1.32343
chr11:96162506-96162565	chr11:96026766-96325938_135740	chr11	96162506	0.0138382
chr11:96162556-96162615	chr11:96026766-96325938_135790	chr11	96162556	0.220426
chr11:96162606-96162665	chr11:96026766-96325938_135840	chr11	96162606	1.03093
chr11:96162656-96162715	chr11:96026766-96325938_135890	chr11	96162656	1.31066
chr11:96162706-96162765	chr11:96026766-96325938_135940	chr11	96162706	-0.496345
chr11:96162876-96162935	chr11:96026766-96325938_136110	chr11	96162876	0.940658
chr11:96162906-96162965	chr11:96026766-96325938_136140	chr11	96162906	1.54705
chr11:96162956-96163015	chr11:96026766-96325938_136190	chr11	96162956	0.934308
chr11:96163006-96163065	chr11:96026766-96325938_136240	chr11	96163006	-0.0610385
chr11:96163056-96163115	chr11:96026766-96325938_136290	chr11	96163056	1.78301
chr11:96163106-96163165	chr11:96026766-96325938_136340	chr11	96163106	0.125272
chr11:96163156-96163215	chr11:96026766-96325938_136390	chr11	96163156	0.379133
chr11:96163206-96163265	chr11:96026766-96325938_136440	chr11	96163206	1.02223
chr11:96163286-96163345	chr11:96026766-96325938_136520	chr11	96163286	0.506898
chr11:96163306-96163365	chr11:96026766-96325938_136540	chr11	96163306	0.971329
chr11:96163356-96163415	chr11:96026766-96325938_136590	chr11	96163356	0.853472
chr11:96163406-96163465	chr11:96026766-96325938_136640	chr11	96163406	0.238287
chr11:96163456-96163515	chr11:96026766-96325938_136690	chr11	96163456	0.604668
chr11:96163506-96163565	chr11:96026766-96325938_136740	chr11	96163506	0.514336
chr11:96163556-96163615	chr11:96026766-96325938_136790	chr11	96163556	0.115754
chr11:96163606-96163665	chr11:96026766-96325938_136840	chr11	96163606	0.764435
chr11:96163686-96163745	chr11:96026766-96325938_136920	chr11	96163686	0.45681
chr11:96163706-96163765	chr11:96026766-96325938_136940	chr11	96163706	0.812204
chr11:96163756-96163815	chr11:96026766-96325938_136990	chr11	96163756	1.33101
chr11:96163806-96163865	chr11:96026766-96325938_137040	chr11	96163806	0.423639
chr11:96163856-96163915	chr11:96026766-96325938_137090	chr11	96163856	0.104751
chr11:96163906-96163965	chr11:96026766-96325938_137140	chr11	96163906	0.960835
chr11:96163956-96164015	chr11:96026766-96325938_137190	chr11	96163956	0.642471
chr11:96164006-96164065	chr11:96026766-96325938_137240	chr11	96164006	0.320995
chr11:96164056-96164115	chr11:96026766-96325938_137290	chr11	96164056	0.03857
chr11:96164106-96164165	chr11:96026766-96325938_137340	chr11	96164106	1.53312
chr11:96164156-96164215	chr11:96026766-96325938_137390	chr11	96164156	1.51873
chr11:96164256-96164315	chr11:96026766-96325938_137490	chr11	96164256	0.096446
chr11:96164306-96164365	chr11:96026766-96325938_137540	chr11	96164306	-0.628828
chr11:96164356-96164415	chr11:96026766-96325938_137590	chr11	96164356	-0.132654
chr11:96164406-96164465	chr11:96026766-96325938_137640	chr11	96164406	-0.541433
chr11:96164456-96164515	chr11:96026766-96325938_137690	chr11	96164456	0.94519
chr11:96164506-96164565	chr11:96026766-96325938_137740	chr11	96164506	1.94641
chr11:96164556-96164615	chr11:96026766-96325938_137790	chr11	96164556	0.954535
chr11:96164636-96164695	chr11:96026766-96325938_137870	chr11	96164636	0.663061
chr11:96164656-96164715	chr11:96026766-96325938_137890	chr11	96164656	-0.00493163
chr11:96164716-96164775	chr11:96026766-96325938_137950	chr11	96164716	0.883995
chr11:96164796-96164855	chr11:96026766-96325938_138030	chr11	96164796	0.543269
chr11:96164806-96164865	chr11:96026766-96325938_138040	chr11	96164806	0.184555
chr11:96164856-96164915	chr11:96026766-96325938_138090	chr11	96164856	0.309606
chr11:96164906-96164965	chr11:96026766-96325938_138140	chr11	96164906	0.0761668
chr11:96164956-96165015	chr11:96026766-96325938_138190	chr11	96164956	0.23249
chr11:96165006-96165065	chr11:96026766-96325938_138240	chr11	96165006	0.500689
chr11:96165056-96165115	chr11:96026766-96325938_138290	chr11	96165056	0.184503
chr11:96165156-96165215	chr11:96026766-96325938_138390	chr11	96165156	0.861967
chr11:96165206-96165265	chr11:96026766-96325938_138440	chr11	96165206	1.61655
chr11:96165256-96165315	chr11:96026766-96325938_138490	chr11	96165256	1.06188
chr11:96165306-96165365	chr11:96026766-96325938_138540	chr11	96165306	0.47914
chr11:96165356-96165415	chr11:96026766-96325938_138590	chr11	96165356	0.868238
chr11:96165406-96165465	chr11:96026766-96325938_138640	chr11	96165406	1.51085
chr11:96165506-96165565	chr11:96026766-96325938_138740	chr11	96165506	0.962779
chr11:96165636-96165695	chr11:96026766-96325938_138870	chr11	96165636	0.746681
chr11:96165656-96165715	chr11:96026766-96325938_138890	chr11	96165656	1.33446
chr11:96165726-96165785	chr11:96026766-96325938_138960	chr11	96165726	-0.0622648
chr11:96165756-96165815	chr11:96026766-96325938_138990	chr11	96165756	1.0141
chr11:96165806-96165865	chr11:96026766-96325938_139040	chr11	96165806	0.119912
chr11:96165856-96165915	chr11:96026766-96325938_139090	chr11	96165856	0.539186
chr11:96165906-96165965	chr11:96026766-96325938_139140	chr11	96165906	1.33029
chr11:96165956-96166015	chr11:96026766-96325938_139190	chr11	96165956	0.281929
chr11:96166036-96166095	chr11:96026766-96325938_139270	chr11	96166036	0.46123
chr11:96166056-96166115	chr11:96026766-96325938_139290	chr11	96166056	0.613298
chr11:96166106-96166165	chr11:96026766-96325938_139340	chr11	96166106	0.74614
chr11:96166156-96166215	chr11:96026766-96325938_139390	chr11	96166156	0.386206
chr11:96166206-96166265	chr11:96026766-96325938_139440	chr11	96166206	0.328916
chr11:96166296-96166355	chr11:96026766-96325938_139530	chr11	96166296	0.469638
chr11:96166356-96166415	chr11:96026766-96325938_139590	chr11	96166356	0.362537
chr11:96166406-96166465	chr11:96026766-96325938_139640	chr11	96166406	0.440668
chr11:96166456-96166515	chr11:96026766-96325938_139690	chr11	96166456	0.826327
chr11:96166506-96166565	chr11:96026766-96325938_139740	chr11	96166506	0.422549
chr11:96166556-96166615	chr11:96026766-96325938_139790	chr11	96166556	1.20748
chr11:96166716-96166775	chr11:96026766-96325938_139950	chr11	96166716	1.17477
chr11:96166756-96166815	chr11:96026766-96325938_139990	chr11	96166756	0.961781
chr11:96166806-96166865	chr11:96026766-96325938_140040	chr11	96166806	1.07428
chr11:96166856-96166915	chr11:96026766-96325938_140090	chr11	96166856	0.554062
chr11:96166906-96166965	chr11:96026766-96325938_140140	chr11	96166906	0.512822
chr11:96166956-96167015	chr11:96026766-96325938_140190	chr11	96166956	0.975565
chr11:96167006-96167065	chr11:96026766-96325938_140240	chr11	96167006	1.46466
chr11:96167056-96167115	chr11:96026766-96325938_140290	chr11	96167056	0.439478
chr11:96167106-96167165	chr11:96026766-96325938_140340	chr11	96167106	1.25113
chr11:96167156-96167215	chr11:96026766-96325938_140390	chr11	96167156	0.100502
chr11:96167206-96167265	chr11:96026766-96325938_140440	chr11	96167206	0.833854
chr11:96167256-96167315	chr11:96026766-96325938_140490	chr11	96167256	0.855095
chr11:96167306-96167365	chr11:96026766-96325938_140540	chr11	96167306	0.458252
chr11:96167356-96167415	chr11:96026766-96325938_140590	chr11	96167356	1.60515
chr11:96167406-96167465	chr11:96026766-96325938_140640	chr11	96167406	0.270924
chr11:96167456-96167515	chr11:96026766-96325938_140690	chr11	96167456	0.913662
chr11:96167506-96167565	chr11:96026766-96325938_140740	chr11	96167506	-0.0245344
chr11:96167556-96167615	chr11:96026766-96325938_140790	chr11	96167556	1.32533
chr11:96167606-96167665	chr11:96026766-96325938_140840	chr11	96167606	0.637057
chr11:96167656-96167715	chr11:96026766-96325938_140890	chr11	96167656	0.278094
chr11:96167706-96167765	chr11:96026766-96325938_140940	chr11	96167706	0.112233
chr11:96167756-96167815	chr11:96026766-96325938_140990	chr11	96167756	0.940886
chr11:96167856-96167915	chr11:96026766-96325938_141090	chr11	96167856	1.05864
chr11:96167906-96167965	chr11:96026766-96325938_141140	chr11	96167906	1.5936
chr11:96167956-96168015	chr11:96026766-96325938_141190	chr11	96167956	1.47882
chr11:96168006-96168065	chr11:96026766-96325938_141240	chr11	96168006	0.714824
chr11:96168106-96168165	chr11:96026766-96325938_141340	chr11	96168106	0.974331
chr11:96168156-96168215	chr11:96026766-96325938_141390	chr11	96168156	1.28954
chr11:96168206-96168265	chr11:96026766-96325938_141440	chr11	96168206	-0.299157
chr11:96168256-96168315	chr11:96026766-96325938_141490	chr11	96168256	0.895157
chr11:96168306-96168365	chr11:96026766-96325938_141540	chr11	96168306	0.931503
chr11:96168356-96168415	chr11:96026766-96325938_141590	chr11	96168356	-0.704473
chr11:96168406-96168465	chr11:96026766-96325938_141640	chr11	96168406	1.02352
chr11:96168456-96168515	chr11:96026766-96325938_141690	chr11	96168456	0.453177
chr11:96168506-96168565	chr11:96026766-96325938_141740	chr11	96168506	0.050595
chr11:96168556-96168615	chr11:96026766-96325938_141790	chr11	96168556	0.343961
chr11:96168606-96168665	chr11:96026766-96325938_141840	chr11	96168606	-0.280442
chr11:96168656-96168715	chr11:96026766-96325938_141890	chr11	96168656	0.855807
chr11:96168706-96168765	chr11:96026766-96325938_141940	chr11	96168706	0.335117
chr11:96168756-96168815	chr11:96026766-96325938_141990	chr11	96168756	0.224271
chr11:96168836-96168895	chr11:96026766-96325938_142070	chr11	96168836	0.412934
chr11:96168856-96168915	chr11:96026766-96325938_142090	chr11	96168856	0.413655
chr11:96168946-96169005	chr11:96026766-96325938_142180	chr11	96168946	0.701355
chr11:96168956-96169015	chr11:96026766-96325938_142190	chr11	96168956	0.7183
chr11:96169006-96169065	chr11:96026766-96325938_142240	chr11	96169006	0.81945
chr11:96169056-96169115	chr11:96026766-96325938_142290	chr11	96169056	-0.216708
chr11:96169106-96169165	chr11:96026766-96325938_142340	chr11	96169106	0.478087
chr11:96169186-96169245	chr11:96026766-96325938_142420	chr11	96169186	-0.0866842
chr11:96169206-96169265	chr11:96026766-96325938_142440	chr11	96169206	0.243487
chr11:96169256-96169315	chr11:96026766-96325938_142490	chr11	96169256	0.41118
chr11:96169306-96169365	chr11:96026766-96325938_142540	chr11	96169306	0.109247
chr11:96169356-96169415	chr11:96026766-96325938_142590	chr11	96169356	1.34821
chr11:96169406-96169465	chr11:96026766-96325938_142640	chr11	96169406	0.256768
chr11:96169456-96169515	chr11:96026766-96325938_142690	chr11	96169456	-0.613721
chr11:96169506-96169565	chr11:96026766-96325938_142740	chr11	96169506	0.958812
chr11:96169556-96169615	chr11:96026766-96325938_142790	chr11	96169556	1.0808
chr11:96169606-96169665	chr11:96026766-96325938_142840	chr11	96169606	-0.252186
chr11:96169656-96169715	chr11:96026766-96325938_142890	chr11	96169656	0.57947
chr11:96169796-96169855	chr11:96026766-96325938_143030	chr11	96169796	-0.188898
chr11:96169806-96169865	chr11:96026766-96325938_143040	chr11	96169806	-0.14794
chr11:96169856-96169915	chr11:96026766-96325938_143090	chr11	96169856	0.264972
chr11:96169906-96169965	chr11:96026766-96325938_143140	chr11	96169906	-0.35574
chr11:96169956-96170015	chr11:96026766-96325938_143190	chr11	96169956	-0.127116
chr11:96170006-96170065	chr11:96026766-96325938_143240	chr11	96170006	0.317314
chr11:96170116-96170175	chr11:96026766-96325938_143350	chr11	96170116	1.23052
chr11:96170206-96170265	chr11:96026766-96325938_143440	chr11	96170206	1.04924
chr11:96170306-96170365	chr11:96026766-96325938_143540	chr11	96170306	0.308453
chr11:96170356-96170415	chr11:96026766-96325938_143590	chr11	96170356	0.433086
chr11:96170406-96170465	chr11:96026766-96325938_143640	chr11	96170406	0.789952
chr11:96170456-96170515	chr11:96026766-96325938_143690	chr11	96170456	0.60779
chr11:96170616-96170675	chr11:96026766-96325938_143850	chr11	96170616	2.78215
chr11:96170656-96170715	chr11:96026766-96325938_143890	chr11	96170656	0.668088
chr11:96170706-96170765	chr11:96026766-96325938_143940	chr11	96170706	1.01735
chr11:96170816-96170875	chr11:96026766-96325938_144050	chr11	96170816	0.694001
chr11:96170856-96170915	chr11:96026766-96325938_144090	chr11	96170856	0.289526
chr11:96170906-96170965	chr11:96026766-96325938_144140	chr11	96170906	0.509605
chr11:96170956-96171015	chr11:96026766-96325938_144190	chr11	96170956	0.391377
chr11:96171006-96171065	chr11:96026766-96325938_144240	chr11	96171006	0.96341
chr11:96171056-96171115	chr11:96026766-96325938_144290	chr11	96171056	-0.576546
chr11:96171106-96171165	chr11:96026766-96325938_144340	chr11	96171106	-0.473198
chr11:96171156-96171215	chr11:96026766-96325938_144390	chr11	96171156	1.21956
chr11:96171206-96171265	chr11:96026766-96325938_144440	chr11	96171206	1.59294
chr11:96171286-96171345	chr11:96026766-96325938_144520	chr11	96171286	0.485754
chr11:96171306-96171365	chr11:96026766-96325938_144540	chr11	96171306	0.586272
chr11:96171356-96171415	chr11:96026766-96325938_144590	chr11	96171356	0.230964
chr11:96171406-96171465	chr11:96026766-96325938_144640	chr11	96171406	0.765428
chr11:96171456-96171515	chr11:96026766-96325938_144690	chr11	96171456	0.605753
chr11:96171506-96171565	chr11:96026766-96325938_144740	chr11	96171506	0.837965
chr11:96171556-96171615	chr11:96026766-96325938_144790	chr11	96171556	0.133173
chr11:96171606-96171665	chr11:96026766-96325938_144840	chr11	96171606	0.402609
chr11:96171696-96171755	chr11:96026766-96325938_144930	chr11	96171696	0.152126
chr11:96171706-96171765	chr11:96026766-96325938_144940	chr11	96171706	0.730904
chr11:96171756-96171815	chr11:96026766-96325938_144990	chr11	96171756	-0.305319
chr11:96171806-96171865	chr11:96026766-96325938_145040	chr11	96171806	0.809828
chr11:96171856-96171915	chr11:96026766-96325938_145090	chr11	96171856	-0.720528
chr11:96171936-96171995	chr11:96026766-96325938_145170	chr11	96171936	-0.410188
chr11:96171956-96172015	chr11:96026766-96325938_145190	chr11	96171956	-0.468605
chr11:96172006-96172065	chr11:96026766-96325938_145240	chr11	96172006	-0.467836
chr11:96172056-96172115	chr11:96026766-96325938_145290	chr11	96172056	0.855952
chr11:96172106-96172165	chr11:96026766-96325938_145340	chr11	96172106	0.486578
chr11:96172156-96172215	chr11:96026766-96325938_145390	chr11	96172156	0.114233
chr11:96172206-96172265	chr11:96026766-96325938_145440	chr11	96172206	-0.428335
chr11:96172256-96172315	chr11:96026766-96325938_145490	chr11	96172256	1.31843
chr11:96172396-96172455	chr11:96026766-96325938_145630	chr11	96172396	1.31574
chr11:96172406-96172465	chr11:96026766-96325938_145640	chr11	96172406	0.925098
chr11:96172456-96172515	chr11:96026766-96325938_145690	chr11	96172456	0.24651
chr11:96172506-96172565	chr11:96026766-96325938_145740	chr11	96172506	0.268658
chr11:96172556-96172615	chr11:96026766-96325938_145790	chr11	96172556	-0.506157
chr11:96172606-96172665	chr11:96026766-96325938_145840	chr11	96172606	-0.17948
chr11:96172726-96172785	chr11:96026766-96325938_145960	chr11	96172726	-0.200735
chr11:96172756-96172815	chr11:96026766-96325938_145990	chr11	96172756	-0.0383995
chr11:96172896-96172955	chr11:96026766-96325938_146130	chr11	96172896	-0.410188
chr11:96172906-96172965	chr11:96026766-96325938_146140	chr11	96172906	-0.234338
chr11:96172956-96173015	chr11:96026766-96325938_146190	chr11	96172956	0.118412
chr11:96173006-96173065	chr11:96026766-96325938_146240	chr11	96173006	1.10391
chr11:96173056-96173115	chr11:96026766-96325938_146290	chr11	96173056	0.795164
chr11:96173106-96173165	chr11:96026766-96325938_146340	chr11	96173106	0.28169
chr11:96173156-96173215	chr11:96026766-96325938_146390	chr11	96173156	0.56972
chr11:96173206-96173265	chr11:96026766-96325938_146440	chr11	96173206	0.990389
chr11:96173256-96173315	chr11:96026766-96325938_146490	chr11	96173256	1.06744
chr11:96173306-96173365	chr11:96026766-96325938_146540	chr11	96173306	1.33973
[truncated: 2,008 more rows]

## Sheet: HoxC probes
Additional file 2 contd.: Normalized log ratio values for probes at HoxC cluster
Name	Probe_ID	Chr	Start Location	Normalized Log Ratio
chr15:102650397-102650456	chr15:102649977-102953505_420	chr15	102650397	-0.311067
chr15:102650407-102650466	chr15:102649977-102953505_430	chr15	102650407	-0.350433
chr15:102650457-102650516	chr15:102649977-102953505_480	chr15	102650457	-0.0433307
chr15:102650507-102650566	chr15:102649977-102953505_530	chr15	102650507	-0.825226
chr15:102650557-102650616	chr15:102649977-102953505_580	chr15	102650557	-0.0398197
chr15:102650607-102650666	chr15:102649977-102953505_630	chr15	102650607	0.174774
chr15:102650657-102650716	chr15:102649977-102953505_680	chr15	102650657	-0.126015
chr15:102650707-102650766	chr15:102649977-102953505_730	chr15	102650707	-0.0247044
chr15:102650757-102650816	chr15:102649977-102953505_780	chr15	102650757	0.0837224
chr15:102650807-102650866	chr15:102649977-102953505_830	chr15	102650807	0.952743
chr15:102650857-102650916	chr15:102649977-102953505_880	chr15	102650857	0.321914
chr15:102650907-102650966	chr15:102649977-102953505_930	chr15	102650907	1.38103
chr15:102650957-102651016	chr15:102649977-102953505_980	chr15	102650957	0.653207
chr15:102651097-102651156	chr15:102649977-102953505_1120	chr15	102651097	-0.153495
chr15:102651107-102651166	chr15:102649977-102953505_1130	chr15	102651107	0.0932445
chr15:102651157-102651216	chr15:102649977-102953505_1180	chr15	102651157	-1.19868
chr15:102651207-102651266	chr15:102649977-102953505_1230	chr15	102651207	-0.15303
chr15:102651257-102651316	chr15:102649977-102953505_1280	chr15	102651257	-0.155374
chr15:102651307-102651366	chr15:102649977-102953505_1330	chr15	102651307	-0.8637
chr15:102651357-102651416	chr15:102649977-102953505_1380	chr15	102651357	0.578156
chr15:102651407-102651466	chr15:102649977-102953505_1430	chr15	102651407	-0.794852
chr15:102651457-102651516	chr15:102649977-102953505_1480	chr15	102651457	-0.458798
chr15:102651537-102651596	chr15:102649977-102953505_1560	chr15	102651537	-0.885526
chr15:102651557-102651616	chr15:102649977-102953505_1580	chr15	102651557	-1.1878
chr15:102651607-102651666	chr15:102649977-102953505_1630	chr15	102651607	-0.995151
chr15:102651657-102651716	chr15:102649977-102953505_1680	chr15	102651657	-0.496345
chr15:102651707-102651766	chr15:102649977-102953505_1730	chr15	102651707	-0.369382
chr15:102651757-102651816	chr15:102649977-102953505_1780	chr15	102651757	-0.926312
chr15:102651807-102651866	chr15:102649977-102953505_1830	chr15	102651807	1.01419
chr15:102651857-102651916	chr15:102649977-102953505_1880	chr15	102651857	-0.797211
chr15:102651907-102651966	chr15:102649977-102953505_1930	chr15	102651907	1.04319
chr15:102651957-102652016	chr15:102649977-102953505_1980	chr15	102651957	-0.594928
chr15:102652007-102652066	chr15:102649977-102953505_2030	chr15	102652007	-0.356839
chr15:102652057-102652116	chr15:102649977-102953505_2080	chr15	102652057	-0.437155
chr15:102652187-102652246	chr15:102649977-102953505_2210	chr15	102652187	-1.28989
chr15:102652207-102652266	chr15:102649977-102953505_2230	chr15	102652207	-1.08826
chr15:102652257-102652316	chr15:102649977-102953505_2280	chr15	102652257	-1.00629
chr15:102652347-102652406	chr15:102649977-102953505_2370	chr15	102652347	0.951375
chr15:102652357-102652416	chr15:102649977-102953505_2380	chr15	102652357	1.35911
chr15:102652407-102652466	chr15:102649977-102953505_2430	chr15	102652407	-0.261073
chr15:102652457-102652516	chr15:102649977-102953505_2480	chr15	102652457	0.0186552
chr15:102652627-102652686	chr15:102649977-102953505_2650	chr15	102652627	0.730824
chr15:102652657-102652716	chr15:102649977-102953505_2680	chr15	102652657	-0.258185
chr15:102652707-102652766	chr15:102649977-102953505_2730	chr15	102652707	-0.364384
chr15:102652757-102652816	chr15:102649977-102953505_2780	chr15	102652757	-0.591301
chr15:102652807-102652866	chr15:102649977-102953505_2830	chr15	102652807	0.204707
chr15:102652857-102652916	chr15:102649977-102953505_2880	chr15	102652857	-0.666027
chr15:102653167-102653226	chr15:102649977-102953505_3190	chr15	102653167	-0.723226
chr15:102653207-102653266	chr15:102649977-102953505_3230	chr15	102653207	-0.272685
chr15:102653497-102653556	chr15:102649977-102953505_3520	chr15	102653497	-0.526512
chr15:102653507-102653566	chr15:102649977-102953505_3530	chr15	102653507	-0.530321
chr15:102653757-102653816	chr15:102649977-102953505_3780	chr15	102653757	0.167888
chr15:102653807-102653866	chr15:102649977-102953505_3830	chr15	102653807	-0.955184
chr15:102654097-102654156	chr15:102649977-102953505_4120	chr15	102654097	-0.472116
chr15:102654107-102654166	chr15:102649977-102953505_4130	chr15	102654107	-0.252647
chr15:102654207-102654266	chr15:102649977-102953505_4230	chr15	102654207	-0.580113
chr15:102654257-102654316	chr15:102649977-102953505_4280	chr15	102654257	-0.647843
chr15:102654307-102654366	chr15:102649977-102953505_4330	chr15	102654307	-0.322983
chr15:102654357-102654416	chr15:102649977-102953505_4380	chr15	102654357	-0.555619
chr15:102654407-102654466	chr15:102649977-102953505_4430	chr15	102654407	-0.0617337
chr15:102654457-102654516	chr15:102649977-102953505_4480	chr15	102654457	-0.23265
chr15:102654507-102654566	chr15:102649977-102953505_4530	chr15	102654507	0.685964
chr15:102654557-102654616	chr15:102649977-102953505_4580	chr15	102654557	0.187713
chr15:102654607-102654666	chr15:102649977-102953505_4630	chr15	102654607	-0.403762
chr15:102654657-102654716	chr15:102649977-102953505_4680	chr15	102654657	0.966532
chr15:102654707-102654766	chr15:102649977-102953505_4730	chr15	102654707	0.346422
chr15:102654757-102654816	chr15:102649977-102953505_4780	chr15	102654757	-0.339286
chr15:102654807-102654866	chr15:102649977-102953505_4830	chr15	102654807	1.39187
chr15:102654857-102654916	chr15:102649977-102953505_4880	chr15	102654857	-0.501904
chr15:102654907-102654966	chr15:102649977-102953505_4930	chr15	102654907	-0.690971
chr15:102654957-102655016	chr15:102649977-102953505_4980	chr15	102654957	-0.0175784
chr15:102655007-102655066	chr15:102649977-102953505_5030	chr15	102655007	0.316136
chr15:102655467-102655526	chr15:102649977-102953505_5490	chr15	102655467	0.0404733
chr15:102655507-102655566	chr15:102649977-102953505_5530	chr15	102655507	-0.410188
chr15:102655557-102655616	chr15:102649977-102953505_5580	chr15	102655557	-0.545118
chr15:102655607-102655666	chr15:102649977-102953505_5630	chr15	102655607	-0.283076
chr15:102655657-102655716	chr15:102649977-102953505_5680	chr15	102655657	-0.234077
chr15:102655707-102655766	chr15:102649977-102953505_5730	chr15	102655707	-0.0837726
chr15:102655757-102655816	chr15:102649977-102953505_5780	chr15	102655757	0.973417
chr15:102655807-102655866	chr15:102649977-102953505_5830	chr15	102655807	0.82011
chr15:102655857-102655916	chr15:102649977-102953505_5880	chr15	102655857	-0.327362
chr15:102655907-102655966	chr15:102649977-102953505_5930	chr15	102655907	0.0164998
chr15:102655957-102656016	chr15:102649977-102953505_5980	chr15	102655957	-0.990474
chr15:102656007-102656066	chr15:102649977-102953505_6030	chr15	102656007	-0.446714
chr15:102656057-102656116	chr15:102649977-102953505_6080	chr15	102656057	0.88561
chr15:102656107-102656166	chr15:102649977-102953505_6130	chr15	102656107	-0.905716
chr15:102656157-102656216	chr15:102649977-102953505_6180	chr15	102656157	-0.095902
chr15:102656207-102656266	chr15:102649977-102953505_6230	chr15	102656207	-0.0116387
chr15:102656257-102656316	chr15:102649977-102953505_6280	chr15	102656257	0.202578
chr15:102656307-102656366	chr15:102649977-102953505_6330	chr15	102656307	1.03471
chr15:102656457-102656516	chr15:102649977-102953505_6480	chr15	102656457	-0.544115
chr15:102656507-102656566	chr15:102649977-102953505_6530	chr15	102656507	-1.02226
chr15:102656697-102656756	chr15:102649977-102953505_6720	chr15	102656697	-2.00965
chr15:102656707-102656766	chr15:102649977-102953505_6730	chr15	102656707	-1.01671
chr15:102656757-102656816	chr15:102649977-102953505_6780	chr15	102656757	-0.422855
chr15:102656807-102656866	chr15:102649977-102953505_6830	chr15	102656807	-0.743349
chr15:102657007-102657066	chr15:102649977-102953505_7030	chr15	102657007	-0.707574
chr15:102657077-102657136	chr15:102649977-102953505_7100	chr15	102657077	-0.508804
chr15:102657107-102657166	chr15:102649977-102953505_7130	chr15	102657107	-1.0716
chr15:102657157-102657216	chr15:102649977-102953505_7180	chr15	102657157	-0.353088
chr15:102657417-102657476	chr15:102649977-102953505_7440	chr15	102657417	-0.927247
chr15:102657457-102657516	chr15:102649977-102953505_7480	chr15	102657457	-0.179775
chr15:102657507-102657566	chr15:102649977-102953505_7530	chr15	102657507	-0.460685
chr15:102657717-102657776	chr15:102649977-102953505_7740	chr15	102657717	-0.39113
chr15:102657757-102657816	chr15:102649977-102953505_7780	chr15	102657757	-0.860501
chr15:102657807-102657866	chr15:102649977-102953505_7830	chr15	102657807	-0.643678
chr15:102657857-102657916	chr15:102649977-102953505_7880	chr15	102657857	-0.244966
chr15:102657907-102657966	chr15:102649977-102953505_7930	chr15	102657907	0.157465
chr15:102657957-102658016	chr15:102649977-102953505_7980	chr15	102657957	0.899257
chr15:102658007-102658066	chr15:102649977-102953505_8030	chr15	102658007	0.0283849
chr15:102658097-102658156	chr15:102649977-102953505_8120	chr15	102658097	-0.219566
chr15:102658107-102658166	chr15:102649977-102953505_8130	chr15	102658107	1.15275
chr15:102658237-102658296	chr15:102649977-102953505_8260	chr15	102658237	0.297631
chr15:102658257-102658316	chr15:102649977-102953505_8280	chr15	102658257	-0.068743
chr15:102659757-102659816	chr15:102649977-102953505_9780	chr15	102659757	1.12307
chr15:102659977-102660036	chr15:102649977-102953505_10000	chr15	102659977	-0.567121
chr15:102660007-102660066	chr15:102649977-102953505_10030	chr15	102660007	-0.260764
chr15:102660057-102660116	chr15:102649977-102953505_10080	chr15	102660057	1.30545
chr15:102660107-102660166	chr15:102649977-102953505_10130	chr15	102660107	0.368488
chr15:102660157-102660216	chr15:102649977-102953505_10180	chr15	102660157	-0.703919
chr15:102660207-102660266	chr15:102649977-102953505_10230	chr15	102660207	0.0205662
chr15:102660257-102660316	chr15:102649977-102953505_10280	chr15	102660257	0.462536
chr15:102660307-102660366	chr15:102649977-102953505_10330	chr15	102660307	1.2143
chr15:102660357-102660416	chr15:102649977-102953505_10380	chr15	102660357	0.0404733
chr15:102660407-102660466	chr15:102649977-102953505_10430	chr15	102660407	-0.194251
chr15:102660457-102660516	chr15:102649977-102953505_10480	chr15	102660457	0.0592972
chr15:102660507-102660566	chr15:102649977-102953505_10530	chr15	102660507	1.32149
chr15:102660557-102660616	chr15:102649977-102953505_10580	chr15	102660557	0.169421
chr15:102660637-102660696	chr15:102649977-102953505_10660	chr15	102660637	-0.4713
chr15:102660657-102660716	chr15:102649977-102953505_10680	chr15	102660657	-0.00107544
chr15:102660707-102660766	chr15:102649977-102953505_10730	chr15	102660707	0.150852
chr15:102660757-102660816	chr15:102649977-102953505_10780	chr15	102660757	-0.161509
chr15:102660807-102660866	chr15:102649977-102953505_10830	chr15	102660807	0.812204
chr15:102660857-102660916	chr15:102649977-102953505_10880	chr15	102660857	0.571316
chr15:102660907-102660966	chr15:102649977-102953505_10930	chr15	102660907	0.138465
chr15:102660997-102661056	chr15:102649977-102953505_11020	chr15	102660997	-0.114732
chr15:102661007-102661066	chr15:102649977-102953505_11030	chr15	102661007	-0.069506
chr15:102661057-102661116	chr15:102649977-102953505_11080	chr15	102661057	-0.247605
chr15:102661107-102661166	chr15:102649977-102953505_11130	chr15	102661107	-0.777058
chr15:102661157-102661216	chr15:102649977-102953505_11180	chr15	102661157	-0.423221
chr15:102661237-102661296	chr15:102649977-102953505_11260	chr15	102661237	-0.286276
chr15:102661257-102661316	chr15:102649977-102953505_11280	chr15	102661257	0.124501
chr15:102661307-102661366	chr15:102649977-102953505_11330	chr15	102661307	1.03993
chr15:102661357-102661416	chr15:102649977-102953505_11380	chr15	102661357	0.989786
chr15:102661407-102661466	chr15:102649977-102953505_11430	chr15	102661407	0.841656
chr15:102661457-102661516	chr15:102649977-102953505_11480	chr15	102661457	0.396141
chr15:102661507-102661566	chr15:102649977-102953505_11530	chr15	102661507	0.0492435
chr15:102661557-102661616	chr15:102649977-102953505_11580	chr15	102661557	-0.0720194
chr15:102661607-102661666	chr15:102649977-102953505_11630	chr15	102661607	-0.038507
chr15:102661657-102661716	chr15:102649977-102953505_11680	chr15	102661657	0.409991
chr15:102661997-102662056	chr15:102649977-102953505_12020	chr15	102661997	-0.125861
chr15:102662007-102662066	chr15:102649977-102953505_12030	chr15	102662007	-0.201317
chr15:102662057-102662116	chr15:102649977-102953505_12080	chr15	102662057	-0.454857
chr15:102662107-102662166	chr15:102649977-102953505_12130	chr15	102662107	-0.148267
chr15:102662157-102662216	chr15:102649977-102953505_12180	chr15	102662157	-0.648348
chr15:102662907-102662966	chr15:102649977-102953505_12930	chr15	102662907	-0.815445
chr15:102662957-102663016	chr15:102649977-102953505_12980	chr15	102662957	-0.219726
chr15:102663077-102663136	chr15:102649977-102953505_13100	chr15	102663077	-0.992197
chr15:102663107-102663166	chr15:102649977-102953505_13130	chr15	102663107	-1.03312
chr15:102663157-102663216	chr15:102649977-102953505_13180	chr15	102663157	0.108483
chr15:102663207-102663266	chr15:102649977-102953505_13230	chr15	102663207	-0.608127
chr15:102663257-102663316	chr15:102649977-102953505_13280	chr15	102663257	-0.171783
chr15:102663347-102663406	chr15:102649977-102953505_13370	chr15	102663347	0.119644
chr15:102663357-102663416	chr15:102649977-102953505_13380	chr15	102663357	0.86087
chr15:102663407-102663466	chr15:102649977-102953505_13430	chr15	102663407	0.00347212
chr15:102663457-102663516	chr15:102649977-102953505_13480	chr15	102663457	0.253187
chr15:102663507-102663566	chr15:102649977-102953505_13530	chr15	102663507	0.326777
chr15:102663557-102663616	chr15:102649977-102953505_13580	chr15	102663557	0.334588
chr15:102663607-102663666	chr15:102649977-102953505_13630	chr15	102663607	2.56603
chr15:102663657-102663716	chr15:102649977-102953505_13680	chr15	102663657	1.0281
chr15:102663707-102663766	chr15:102649977-102953505_13730	chr15	102663707	0.683035
chr15:102663967-102664026	chr15:102649977-102953505_13990	chr15	102663967	0.31077
chr15:102664007-102664066	chr15:102649977-102953505_14030	chr15	102664007	1.26465
chr15:102664057-102664116	chr15:102649977-102953505_14080	chr15	102664057	0.152126
chr15:102664107-102664166	chr15:102649977-102953505_14130	chr15	102664107	0.200817
chr15:102664157-102664216	chr15:102649977-102953505_14180	chr15	102664157	0.200887
chr15:102664207-102664266	chr15:102649977-102953505_14230	chr15	102664207	0.460592
chr15:102664257-102664316	chr15:102649977-102953505_14280	chr15	102664257	0.0296325
chr15:102664307-102664366	chr15:102649977-102953505_14330	chr15	102664307	0.84484
chr15:102664357-102664416	chr15:102649977-102953505_14380	chr15	102664357	0.0420192
chr15:102664407-102664466	chr15:102649977-102953505_14430	chr15	102664407	-0.184896
chr15:102664457-102664516	chr15:102649977-102953505_14480	chr15	102664457	0.358082
chr15:102664507-102664566	chr15:102649977-102953505_14530	chr15	102664507	0.600499
chr15:102664557-102664616	chr15:102649977-102953505_14580	chr15	102664557	0.337702
chr15:102664607-102664666	chr15:102649977-102953505_14630	chr15	102664607	0.330185
chr15:102664657-102664716	chr15:102649977-102953505_14680	chr15	102664657	0.576265
chr15:102664707-102664766	chr15:102649977-102953505_14730	chr15	102664707	1.5097
chr15:102664757-102664816	chr15:102649977-102953505_14780	chr15	102664757	-0.0633853
chr15:102664807-102664866	chr15:102649977-102953505_14830	chr15	102664807	0.555994
chr15:102664857-102664916	chr15:102649977-102953505_14880	chr15	102664857	0.952048
chr15:102664907-102664966	chr15:102649977-102953505_14930	chr15	102664907	-0.159321
chr15:102664957-102665016	chr15:102649977-102953505_14980	chr15	102664957	0.653237
chr15:102665007-102665066	chr15:102649977-102953505_15030	chr15	102665007	0.264685
chr15:102665057-102665116	chr15:102649977-102953505_15080	chr15	102665057	-0.440562
chr15:102665107-102665166	chr15:102649977-102953505_15130	chr15	102665107	0.430922
chr15:102665157-102665216	chr15:102649977-102953505_15180	chr15	102665157	-0.290799
chr15:102665207-102665266	chr15:102649977-102953505_15230	chr15	102665207	0.0691642
chr15:102665257-102665316	chr15:102649977-102953505_15280	chr15	102665257	0.568666
chr15:102665307-102665366	chr15:102649977-102953505_15330	chr15	102665307	-0.768323
chr15:102665497-102665556	chr15:102649977-102953505_15520	chr15	102665497	-0.682954
chr15:102665507-102665566	chr15:102649977-102953505_15530	chr15	102665507	-0.641361
chr15:102665557-102665616	chr15:102649977-102953505_15580	chr15	102665557	-0.602833
chr15:102665607-102665666	chr15:102649977-102953505_15630	chr15	102665607	-0.161612
chr15:102665727-102665786	chr15:102649977-102953505_15750	chr15	102665727	-0.410188
chr15:102665757-102665816	chr15:102649977-102953505_15780	chr15	102665757	0.442619
chr15:102665807-102665866	chr15:102649977-102953505_15830	chr15	102665807	-0.421684
chr15:102665857-102665916	chr15:102649977-102953505_15880	chr15	102665857	0.246216
chr15:102665907-102665966	chr15:102649977-102953505_15930	chr15	102665907	0.409575
chr15:102666407-102666466	chr15:102649977-102953505_16430	chr15	102666407	0.278215
chr15:102666457-102666516	chr15:102649977-102953505_16480	chr15	102666457	-0.648348
chr15:102666507-102666566	chr15:102649977-102953505_16530	chr15	102666507	-0.472345
chr15:102666557-102666616	chr15:102649977-102953505_16580	chr15	102666557	0.976835
chr15:102666607-102666666	chr15:102649977-102953505_16630	chr15	102666607	0.728658
chr15:102666657-102666716	chr15:102649977-102953505_16680	chr15	102666657	0.871098
chr15:102666707-102666766	chr15:102649977-102953505_16730	chr15	102666707	-0.800773
chr15:102666757-102666816	chr15:102649977-102953505_16780	chr15	102666757	-0.396113
chr15:102666807-102666866	chr15:102649977-102953505_16830	chr15	102666807	-0.328453
chr15:102666857-102666916	chr15:102649977-102953505_16880	chr15	102666857	0.0574744
chr15:102667247-102667306	chr15:102649977-102953505_17270	chr15	102667247	-0.9517
chr15:102667257-102667316	chr15:102649977-102953505_17280	chr15	102667257	-1.01202
chr15:102667307-102667366	chr15:102649977-102953505_17330	chr15	102667307	-0.791751
chr15:102667357-102667416	chr15:102649977-102953505_17380	chr15	102667357	-0.0846351
chr15:102667407-102667466	chr15:102649977-102953505_17430	chr15	102667407	-0.637947
chr15:102667457-102667516	chr15:102649977-102953505_17480	chr15	102667457	0.0805591
chr15:102667507-102667566	chr15:102649977-102953505_17530	chr15	102667507	0.850645
chr15:102667557-102667616	chr15:102649977-102953505_17580	chr15	102667557	0.623364
chr15:102667607-102667666	chr15:102649977-102953505_17630	chr15	102667607	-0.00301272
chr15:102667657-102667716	chr15:102649977-102953505_17680	chr15	102667657	0.984484
chr15:102667707-102667766	chr15:102649977-102953505_17730	chr15	102667707	1.0224
chr15:102667757-102667816	chr15:102649977-102953505_17780	chr15	102667757	2.09626
chr15:102667807-102667866	chr15:102649977-102953505_17830	chr15	102667807	-0.355147
chr15:102667857-102667916	chr15:102649977-102953505_17880	chr15	102667857	-0.686706
chr15:102667907-102667966	chr15:102649977-102953505_17930	chr15	102667907	-0.112606
chr15:102667957-102668016	chr15:102649977-102953505_17980	chr15	102667957	1.03141
chr15:102668007-102668066	chr15:102649977-102953505_18030	chr15	102668007	-0.360263
chr15:102668057-102668116	chr15:102649977-102953505_18080	chr15	102668057	-0.417074
chr15:102668107-102668166	chr15:102649977-102953505_18130	chr15	102668107	-0.379521
chr15:102668157-102668216	chr15:102649977-102953505_18180	chr15	102668157	-0.164337
chr15:102668207-102668266	chr15:102649977-102953505_18230	chr15	102668207	-0.0852884
chr15:102668277-102668336	chr15:102649977-102953505_18300	chr15	102668277	-0.145315
chr15:102668307-102668366	chr15:102649977-102953505_18330	chr15	102668307	0.251344
chr15:102668357-102668416	chr15:102649977-102953505_18380	chr15	102668357	-0.40833
chr15:102668407-102668466	chr15:102649977-102953505_18430	chr15	102668407	0.317594
chr15:102668457-102668516	chr15:102649977-102953505_18480	chr15	102668457	-0.0226998
chr15:102668507-102668566	chr15:102649977-102953505_18530	chr15	102668507	0.0512737
chr15:102668557-102668616	chr15:102649977-102953505_18580	chr15	102668557	0.174774
chr15:102668607-102668666	chr15:102649977-102953505_18630	chr15	102668607	0.10246
chr15:102668657-102668716	chr15:102649977-102953505_18680	chr15	102668657	0.0811024
chr15:102668707-102668766	chr15:102649977-102953505_18730	chr15	102668707	0.633638
chr15:102668757-102668816	chr15:102649977-102953505_18780	chr15	102668757	0.30676
chr15:102668807-102668866	chr15:102649977-102953505_18830	chr15	102668807	1.06425
chr15:102668857-102668916	chr15:102649977-102953505_18880	chr15	102668857	1.02349
chr15:102668907-102668966	chr15:102649977-102953505_18930	chr15	102668907	1.10027
chr15:102668957-102669016	chr15:102649977-102953505_18980	chr15	102668957	-0.274673
chr15:102669007-102669066	chr15:102649977-102953505_19030	chr15	102669007	0.126303
chr15:102669057-102669116	chr15:102649977-102953505_19080	chr15	102669057	1.04542
chr15:102669107-102669166	chr15:102649977-102953505_19130	chr15	102669107	0.0145974
chr15:102669157-102669216	chr15:102649977-102953505_19180	chr15	102669157	-0.181834
chr15:102669207-102669266	chr15:102649977-102953505_19230	chr15	102669207	0.606689
chr15:102669357-102669416	chr15:102649977-102953505_19380	chr15	102669357	-0.0537572
chr15:102669407-102669466	chr15:102649977-102953505_19430	chr15	102669407	0.904127
chr15:102669457-102669516	chr15:102649977-102953505_19480	chr15	102669457	0.296765
chr15:102669507-102669566	chr15:102649977-102953505_19530	chr15	102669507	-0.302273
chr15:102669557-102669616	chr15:102649977-102953505_19580	chr15	102669557	-0.35574
chr15:102669607-102669666	chr15:102649977-102953505_19630	chr15	102669607	0.142784
chr15:102669657-102669716	chr15:102649977-102953505_19680	chr15	102669657	-0.587975
chr15:102669707-102669766	chr15:102649977-102953505_19730	chr15	102669707	0.990385
chr15:102669757-102669816	chr15:102649977-102953505_19780	chr15	102669757	-0.345798
chr15:102669827-102669886	chr15:102649977-102953505_19850	chr15	102669827	-0.358789
chr15:102669857-102669916	chr15:102649977-102953505_19880	chr15	102669857	-0.771862
chr15:102669907-102669966	chr15:102649977-102953505_19930	chr15	102669907	-1.17886
chr15:102669957-102670016	chr15:102649977-102953505_19980	chr15	102669957	-0.471589
chr15:102670007-102670066	chr15:102649977-102953505_20030	chr15	102670007	-0.572245
chr15:102670057-102670116	chr15:102649977-102953505_20080	chr15	102670057	-0.181468
chr15:102670107-102670166	chr15:102649977-102953505_20130	chr15	102670107	0.601987
chr15:102670157-102670216	chr15:102649977-102953505_20180	chr15	102670157	1.98262
chr15:102670207-102670266	chr15:102649977-102953505_20230	chr15	102670207	0.612726
chr15:102670257-102670316	chr15:102649977-102953505_20280	chr15	102670257	0.161845
chr15:102670307-102670366	chr15:102649977-102953505_20330	chr15	102670307	0.0789586
chr15:102670357-102670416	chr15:102649977-102953505_20380	chr15	102670357	1.13659
chr15:102670407-102670466	chr15:102649977-102953505_20430	chr15	102670407	1.80212
chr15:102670457-102670516	chr15:102649977-102953505_20480	chr15	102670457	-1.05872
chr15:102670507-102670566	chr15:102649977-102953505_20530	chr15	102670507	-0.728718
chr15:102670557-102670616	chr15:102649977-102953505_20580	chr15	102670557	-0.868039
chr15:102670607-102670666	chr15:102649977-102953505_20630	chr15	102670607	0.0723044
chr15:102670657-102670716	chr15:102649977-102953505_20680	chr15	102670657	0.356956
chr15:102670707-102670766	chr15:102649977-102953505_20730	chr15	102670707	1.2096
chr15:102670757-102670816	chr15:102649977-102953505_20780	chr15	102670757	-0.211642
chr15:102670807-102670866	chr15:102649977-102953505_20830	chr15	102670807	-0.00066761
chr15:102670857-102670916	chr15:102649977-102953505_20880	chr15	102670857	-0.134033
chr15:102670907-102670966	chr15:102649977-102953505_20930	chr15	102670907	0.985493
chr15:102670997-102671056	chr15:102649977-102953505_21020	chr15	102670997	0.131324
chr15:102671007-102671066	chr15:102649977-102953505_21030	chr15	102671007	0.248431
chr15:102671057-102671116	chr15:102649977-102953505_21080	chr15	102671057	0.27255
chr15:102671107-102671166	chr15:102649977-102953505_21130	chr15	102671107	0.0900772
chr15:102671157-102671216	chr15:102649977-102953505_21180	chr15	102671157	0.784499
chr15:102671207-102671266	chr15:102649977-102953505_21230	chr15	102671207	-0.434991
chr15:102671257-102671316	chr15:102649977-102953505_21280	chr15	102671257	-0.132203
chr15:102671307-102671366	chr15:102649977-102953505_21330	chr15	102671307	-0.800503
chr15:102671417-102671476	chr15:102649977-102953505_21440	chr15	102671417	-0.0578062
chr15:102671457-102671516	chr15:102649977-102953505_21480	chr15	102671457	-0.960741
chr15:102671507-102671566	chr15:102649977-102953505_21530	chr15	102671507	-0.485915
chr15:102671557-102671616	chr15:102649977-102953505_21580	chr15	102671557	1.07283
chr15:102671607-102671666	chr15:102649977-102953505_21630	chr15	102671607	0.0450959
chr15:102671657-102671716	chr15:102649977-102953505_21680	chr15	102671657	-0.159645
chr15:102671707-102671766	chr15:102649977-102953505_21730	chr15	102671707	-0.69137
chr15:102671757-102671816	chr15:102649977-102953505_21780	chr15	102671757	-0.182273
chr15:102671807-102671866	chr15:102649977-102953505_21830	chr15	102671807	-0.0925304
chr15:102671857-102671916	chr15:102649977-102953505_21880	chr15	102671857	0.71169
chr15:102671907-102671966	chr15:102649977-102953505_21930	chr15	102671907	1.28214
chr15:102671957-102672016	chr15:102649977-102953505_21980	chr15	102671957	-0.419753
chr15:102672007-102672066	chr15:102649977-102953505_22030	chr15	102672007	0.714078
chr15:102672057-102672116	chr15:102649977-102953505_22080	chr15	102672057	-0.482081
chr15:102672107-102672166	chr15:102649977-102953505_22130	chr15	102672107	0.274185
chr15:102672157-102672216	chr15:102649977-102953505_22180	chr15	102672157	-0.30923
chr15:102672207-102672266	chr15:102649977-102953505_22230	chr15	102672207	-0.116242
chr15:102672257-102672316	chr15:102649977-102953505_22280	chr15	102672257	-0.0905702
chr15:102672307-102672366	chr15:102649977-102953505_22330	chr15	102672307	-0.271252
chr15:102672357-102672416	chr15:102649977-102953505_22380	chr15	102672357	0.188647
chr15:102672407-102672466	chr15:102649977-102953505_22430	chr15	102672407	1.50041
chr15:102672457-102672516	chr15:102649977-102953505_22480	chr15	102672457	-0.208981
chr15:102672957-102673016	chr15:102649977-102953505_22980	chr15	102672957	0.219562
chr15:102673017-102673076	chr15:102649977-102953505_23040	chr15	102673017	-0.371456
chr15:102673057-102673116	chr15:102649977-102953505_23080	chr15	102673057	0.260428
chr15:102673107-102673166	chr15:102649977-102953505_23130	chr15	102673107	0.426313
chr15:102673157-102673216	chr15:102649977-102953505_23180	chr15	102673157	0.993534
chr15:102673207-102673266	chr15:102649977-102953505_23230	chr15	102673207	-0.0928473
chr15:102673587-102673646	chr15:102649977-102953505_23610	chr15	102673587	-0.0999332
chr15:102673607-102673666	chr15:102649977-102953505_23630	chr15	102673607	-0.108532
chr15:102673657-102673716	chr15:102649977-102953505_23680	chr15	102673657	-0.350206
chr15:102673707-102673766	chr15:102649977-102953505_23730	chr15	102673707	-0.130946
chr15:102673757-102673816	chr15:102649977-102953505_23780	chr15	102673757	-0.162998
chr15:102673807-102673866	chr15:102649977-102953505_23830	chr15	102673807	0.370422
chr15:102673857-102673916	chr15:102649977-102953505_23880	chr15	102673857	0.103283
chr15:102673907-102673966	chr15:102649977-102953505_23930	chr15	102673907	-0.0804827
chr15:102673957-102674016	chr15:102649977-102953505_23980	chr15	102673957	0.111392
chr15:102674067-102674126	chr15:102649977-102953505_24090	chr15	102674067	1.18179
chr15:102674177-102674236	chr15:102649977-102953505_24200	chr15	102674177	0.821599
chr15:102674207-102674266	chr15:102649977-102953505_24230	chr15	102674207	1.02676
chr15:102674257-102674316	chr15:102649977-102953505_24280	chr15	102674257	1.50831
chr15:102674307-102674366	chr15:102649977-102953505_24330	chr15	102674307	0.815154
chr15:102674357-102674416	chr15:102649977-102953505_24380	chr15	102674357	0.503965
chr15:102674407-102674466	chr15:102649977-102953505_24430	chr15	102674407	-0.0986766
chr15:102674647-102674706	chr15:102649977-102953505_24670	chr15	102674647	0.456387
chr15:102674657-102674716	chr15:102649977-102953505_24680	chr15	102674657	0.53178
chr15:102674707-102674766	chr15:102649977-102953505_24730	chr15	102674707	1.02124
chr15:102674757-102674816	chr15:102649977-102953505_24780	chr15	102674757	0.9101
chr15:102674807-102674866	chr15:102649977-102953505_24830	chr15	102674807	-0.229616
chr15:102674857-102674916	chr15:102649977-102953505_24880	chr15	102674857	0.509959
chr15:102674907-102674966	chr15:102649977-102953505_24930	chr15	102674907	0.35348
chr15:102674957-102675016	chr15:102649977-102953505_24980	chr15	102674957	1.00514
chr15:102675007-102675066	chr15:102649977-102953505_25030	chr15	102675007	-0.866364
chr15:102675057-102675116	chr15:102649977-102953505_25080	chr15	102675057	-0.198684
chr15:102675107-102675166	chr15:102649977-102953505_25130	chr15	102675107	-0.785697
chr15:102675157-102675216	chr15:102649977-102953505_25180	chr15	102675157	1.18426
chr15:102675207-102675266	chr15:102649977-102953505_25230	chr15	102675207	1.16674
chr15:102675327-102675386	chr15:102649977-102953505_25350	chr15	102675327	-0.0606037
chr15:102675357-102675416	chr15:102649977-102953505_25380	chr15	102675357	-0.71358
chr15:102675407-102675466	chr15:102649977-102953505_25430	chr15	102675407	-0.287898
chr15:102675457-102675516	chr15:102649977-102953505_25480	chr15	102675457	1.04212
chr15:102675507-102675566	chr15:102649977-102953505_25530	chr15	102675507	0.460902
chr15:102675557-102675616	chr15:102649977-102953505_25580	chr15	102675557	0.461804
chr15:102675607-102675666	chr15:102649977-102953505_25630	chr15	102675607	0.0229876
chr15:102675657-102675716	chr15:102649977-102953505_25680	chr15	102675657	0.890793
chr15:102675707-102675766	chr15:102649977-102953505_25730	chr15	102675707	1.18965
chr15:102675757-102675816	chr15:102649977-102953505_25780	chr15	102675757	-0.517103
chr15:102675807-102675866	chr15:102649977-102953505_25830	chr15	102675807	-0.223134
chr15:102675857-102675916	chr15:102649977-102953505_25880	chr15	102675857	-0.0502922
chr15:102675907-102675966	chr15:102649977-102953505_25930	chr15	102675907	1.25936
chr15:102675957-102676016	chr15:102649977-102953505_25980	chr15	102675957	-0.452623
chr15:102676007-102676066	chr15:102649977-102953505_26030	chr15	102676007	-0.326485
chr15:102676057-102676116	chr15:102649977-102953505_26080	chr15	102676057	0.105548
chr15:102676107-102676166	chr15:102649977-102953505_26130	chr15	102676107	0.750433
chr15:102676157-102676216	chr15:102649977-102953505_26180	chr15	102676157	-0.168113
chr15:102676207-102676266	chr15:102649977-102953505_26230	chr15	102676207	-0.0937144
chr15:102676427-102676486	chr15:102649977-102953505_26450	chr15	102676427	0.00611881
chr15:102676457-102676516	chr15:102649977-102953505_26480	chr15	102676457	-0.14185
chr15:102676677-102676736	chr15:102649977-102953505_26700	chr15	102676677	0.393321
chr15:102676707-102676766	chr15:102649977-102953505_26730	chr15	102676707	1.33218
chr15:102676787-102676846	chr15:102649977-102953505_26810	chr15	102676787	0.00155482
chr15:102677037-102677096	chr15:102649977-102953505_27060	chr15	102677037	0.347589
chr15:102677057-102677116	chr15:102649977-102953505_27080	chr15	102677057	0.739314
chr15:102677107-102677166	chr15:102649977-102953505_27130	chr15	102677107	0.786951
chr15:102677157-102677216	chr15:102649977-102953505_27180	chr15	102677157	0.46466
chr15:102677207-102677266	chr15:102649977-102953505_27230	chr15	102677207	-0.207861
chr15:102677277-102677336	chr15:102649977-102953505_27300	chr15	102677277	0.196076
chr15:102677307-102677366	chr15:102649977-102953505_27330	chr15	102677307	-0.254537
chr15:102677357-102677416	chr15:102649977-102953505_27380	chr15	102677357	0.0419836
chr15:102677407-102677466	chr15:102649977-102953505_27430	chr15	102677407	0.519753
chr15:102677457-102677516	chr15:102649977-102953505_27480	chr15	102677457	0.55904
chr15:102677507-102677566	chr15:102649977-102953505_27530	chr15	102677507	0.23756
chr15:102677557-102677616	chr15:102649977-102953505_27580	chr15	102677557	-0.0687198
chr15:102677607-102677666	chr15:102649977-102953505_27630	chr15	102677607	-0.669275
chr15:102677657-102677716	chr15:102649977-102953505_27680	chr15	102677657	-1.44671
chr15:102677707-102677766	chr15:102649977-102953505_27730	chr15	102677707	-1.07927
chr15:102677757-102677816	chr15:102649977-102953505_27780	chr15	102677757	-0.342518
chr15:102677807-102677866	chr15:102649977-102953505_27830	chr15	102677807	-1.55957
chr15:102677857-102677916	chr15:102649977-102953505_27880	chr15	102677857	-0.433346
chr15:102677907-102677966	chr15:102649977-102953505_27930	chr15	102677907	-1.00063
chr15:102677957-102678016	chr15:102649977-102953505_27980	chr15	102677957	-0.0176055
chr15:102678007-102678066	chr15:102649977-102953505_28030	chr15	102678007	-0.0602986
chr15:102678057-102678116	chr15:102649977-102953505_28080	chr15	102678057	-0.10695
chr15:102678107-102678166	chr15:102649977-102953505_28130	chr15	102678107	0.73726
chr15:102678157-102678216	chr15:102649977-102953505_28180	chr15	102678157	-0.141321
chr15:102678207-102678266	chr15:102649977-102953505_28230	chr15	102678207	0.0934586
chr15:102678257-102678316	chr15:102649977-102953505_28280	chr15	102678257	-0.30252
chr15:102678307-102678366	chr15:102649977-102953505_28330	chr15	102678307	-0.217891
chr15:102678357-102678416	chr15:102649977-102953505_28380	chr15	102678357	0.131706
chr15:102678407-102678466	chr15:102649977-102953505_28430	chr15	102678407	-0.318018
chr15:102678457-102678516	chr15:102649977-102953505_28480	chr15	102678457	0.674762
chr15:102678507-102678566	chr15:102649977-102953505_28530	chr15	102678507	-0.286292
chr15:102678557-102678616	chr15:102649977-102953505_28580	chr15	102678557	0.483375
chr15:102678607-102678666	chr15:102649977-102953505_28630	chr15	102678607	0.394341
chr15:102678667-102678726	chr15:102649977-102953505_28690	chr15	102678667	-0.446714
chr15:102678747-102678806	chr15:102649977-102953505_28770	chr15	102678747	-0.276332
chr15:102678757-102678816	chr15:102649977-102953505_28780	chr15	102678757	-0.375182
chr15:102678807-102678866	chr15:102649977-102953505_28830	chr15	102678807	-0.540857
chr15:102678857-102678916	chr15:102649977-102953505_28880	chr15	102678857	-0.284483
chr15:102678907-102678966	chr15:102649977-102953505_28930	chr15	102678907	0.0048494
chr15:102678957-102679016	chr15:102649977-102953505_28980	chr15	102678957	-0.410188
chr15:102679007-102679066	chr15:102649977-102953505_29030	chr15	102679007	0.468958
chr15:102679057-102679116	chr15:102649977-102953505_29080	chr15	102679057	-0.137769
chr15:102679107-102679166	chr15:102649977-102953505_29130	chr15	102679107	-0.486137
chr15:102679157-102679216	chr15:102649977-102953505_29180	chr15	102679157	-0.730589
chr15:102679207-102679266	chr15:102649977-102953505_29230	chr15	102679207	-0.983923
chr15:102679257-102679316	chr15:102649977-102953505_29280	chr15	102679257	-0.893474
chr15:102679307-102679366	chr15:102649977-102953505_29330	chr15	102679307	0.497671
chr15:102679357-102679416	chr15:102649977-102953505_29380	chr15	102679357	0.533098
chr15:102679537-102679596	chr15:102649977-102953505_29560	chr15	102679537	0.0804771
chr15:102679557-102679616	chr15:102649977-102953505_29580	chr15	102679557	1.56765
chr15:102679607-102679666	chr15:102649977-102953505_29630	chr15	102679607	-0.703919
chr15:102679657-102679716	chr15:102649977-102953505_29680	chr15	102679657	-2.69969
chr15:102679707-102679766	chr15:102649977-102953505_29730	chr15	102679707	-2.41019
chr15:102679987-102680046	chr15:102649977-102953505_30010	chr15	102679987	-0.157207
chr15:102680007-102680066	chr15:102649977-102953505_30030	chr15	102680007	-0.0211458
chr15:102680057-102680116	chr15:102649977-102953505_30080	chr15	102680057	0.275511
chr15:102680107-102680166	chr15:102649977-102953505_30130	chr15	102680107	0.221068
chr15:102680157-102680216	chr15:102649977-102953505_30180	chr15	102680157	0.886249
chr15:102680207-102680266	chr15:102649977-102953505_30230	chr15	102680207	1.23168
chr15:102680257-102680316	chr15:102649977-102953505_30280	chr15	102680257	0.772842
chr15:102680307-102680366	chr15:102649977-102953505_30330	chr15	102680307	0.360054
chr15:102680357-102680416	chr15:102649977-102953505_30380	chr15	102680357	0.00353964
chr15:102680407-102680466	chr15:102649977-102953505_30430	chr15	102680407	-0.732116
chr15:102680457-102680516	chr15:102649977-102953505_30480	chr15	102680457	-1.08516
chr15:102680507-102680566	chr15:102649977-102953505_30530	chr15	102680507	-0.902041
chr15:102680557-102680616	chr15:102649977-102953505_30580	chr15	102680557	-0.402615
chr15:102681707-102681766	chr15:102649977-102953505_31730	chr15	102681707	-1.17721
chr15:102681757-102681816	chr15:102649977-102953505_31780	chr15	102681757	-0.590959
chr15:102681807-102681866	chr15:102649977-102953505_31830	chr15	102681807	-0.177527
chr15:102681857-102681916	chr15:102649977-102953505_31880	chr15	102681857	0.085808
chr15:102681947-102682006	chr15:102649977-102953505_31970	chr15	102681947	0.197142
chr15:102681957-102682016	chr15:102649977-102953505_31980	chr15	102681957	0.280607
chr15:102682007-102682066	chr15:102649977-102953505_32030	chr15	102682007	0.323418
chr15:102682057-102682116	chr15:102649977-102953505_32080	chr15	102682057	-0.490426
chr15:102682107-102682166	chr15:102649977-102953505_32130	chr15	102682107	-0.162558
chr15:102682157-102682216	chr15:102649977-102953505_32180	chr15	102682157	-0.12625
chr15:102682257-102682316	chr15:102649977-102953505_32280	chr15	102682257	-0.611213
chr15:102682307-102682366	chr15:102649977-102953505_32330	chr15	102682307	-0.410188
chr15:102682367-102682426	chr15:102649977-102953505_32390	chr15	102682367	-0.121427
chr15:102682407-102682466	chr15:102649977-102953505_32430	chr15	102682407	0.179762
chr15:102683637-102683696	chr15:102649977-102953505_33660	chr15	102683637	-0.757436
chr15:102683657-102683716	chr15:102649977-102953505_33680	chr15	102683657	0.313815
chr15:102683707-102683766	chr15:102649977-102953505_33730	chr15	102683707	-0.970489
chr15:102684707-102684766	chr15:102649977-102953505_34730	chr15	102684707	0.367419
chr15:102684757-102684816	chr15:102649977-102953505_34780	chr15	102684757	0.261189
chr15:102684807-102684866	chr15:102649977-102953505_34830	chr15	102684807	-0.0159092
chr15:102684857-102684916	chr15:102649977-102953505_34880	chr15	102684857	-0.248725
chr15:102684907-102684966	chr15:102649977-102953505_34930	chr15	102684907	-0.0910002
chr15:102684957-102685016	chr15:102649977-102953505_34980	chr15	102684957	-0.183038
chr15:102685007-102685066	chr15:102649977-102953505_35030	chr15	102685007	0.539611
chr15:102685057-102685116	chr15:102649977-102953505_35080	chr15	102685057	-0.223612
chr15:102685107-102685166	chr15:102649977-102953505_35130	chr15	102685107	-0.0718656
chr15:102685157-102685216	chr15:102649977-102953505_35180	chr15	102685157	0.504268
chr15:102685207-102685266	chr15:102649977-102953505_35230	chr15	102685207	-0.23167
chr15:102685257-102685316	chr15:102649977-102953505_35280	chr15	102685257	-0.0855405
chr15:102685307-102685366	chr15:102649977-102953505_35330	chr15	102685307	-0.23369
chr15:102685357-102685416	chr15:102649977-102953505_35380	chr15	102685357	-0.225077
chr15:102685567-102685626	chr15:102649977-102953505_35590	chr15	102685567	-0.528833
chr15:102685607-102685666	chr15:102649977-102953505_35630	chr15	102685607	-0.127892
chr15:102685657-102685716	chr15:102649977-102953505_35680	chr15	102685657	0.184916
chr15:102685737-102685796	chr15:102649977-102953505_35760	chr15	102685737	-0.961326
chr15:102685757-102685816	chr15:102649977-102953505_35780	chr15	102685757	-0.278525
chr15:102685807-102685866	chr15:102649977-102953505_35830	chr15	102685807	-0.0376709
chr15:102685857-102685916	chr15:102649977-102953505_35880	chr15	102685857	-0.200614
chr15:102685907-102685966	chr15:102649977-102953505_35930	chr15	102685907	0.114402
chr15:102685957-102686016	chr15:102649977-102953505_35980	chr15	102685957	0.460361
chr15:102686007-102686066	chr15:102649977-102953505_36030	chr15	102686007	0.242839
chr15:102686057-102686116	chr15:102649977-102953505_36080	chr15	102686057	0.110891
chr15:102686107-102686166	chr15:102649977-102953505_36130	chr15	102686107	0.540125
chr15:102686157-102686216	chr15:102649977-102953505_36180	chr15	102686157	-0.503298
chr15:102686207-102686266	chr15:102649977-102953505_36230	chr15	102686207	-0.027902
chr15:102686287-102686346	chr15:102649977-102953505_36310	chr15	102686287	0.23559
chr15:102686307-102686366	chr15:102649977-102953505_36330	chr15	102686307	0.775007
chr15:102686357-102686416	chr15:102649977-102953505_36380	chr15	102686357	1.22777
chr15:102686407-102686466	chr15:102649977-102953505_36430	chr15	102686407	0.908918
chr15:102686457-102686516	chr15:102649977-102953505_36480	chr15	102686457	0.552306
chr15:102686527-102686586	chr15:102649977-102953505_36550	chr15	102686527	0.0459881
chr15:102686557-102686616	chr15:102649977-102953505_36580	chr15	102686557	0.00795531
chr15:102686607-102686666	chr15:102649977-102953505_36630	chr15	102686607	0.313711
chr15:102686657-102686716	chr15:102649977-102953505_36680	chr15	102686657	0.483273
chr15:102686707-102686766	chr15:102649977-102953505_36730	chr15	102686707	0.196563
chr15:102686757-102686816	chr15:102649977-102953505_36780	chr15	102686757	0.644778
chr15:102686807-102686866	chr15:102649977-102953505_36830	chr15	102686807	0.778631
chr15:102686857-102686916	chr15:102649977-102953505_36880	chr15	102686857	-0.377021
chr15:102686907-102686966	chr15:102649977-102953505_36930	chr15	102686907	-0.171756
chr15:102686957-102687016	chr15:102649977-102953505_36980	chr15	102686957	-0.104202
chr15:102687007-102687066	chr15:102649977-102953505_37030	chr15	102687007	0.374083
chr15:102687057-102687116	chr15:102649977-102953505_37080	chr15	102687057	1.04366
chr15:102687107-102687166	chr15:102649977-102953505_37130	chr15	102687107	0.308911
chr15:102687157-102687216	chr15:102649977-102953505_37180	chr15	102687157	0.10055
chr15:102687207-102687266	chr15:102649977-102953505_37230	chr15	102687207	0.341188
chr15:102687257-102687316	chr15:102649977-102953505_37280	chr15	102687257	0.161539
chr15:102687307-102687366	chr15:102649977-102953505_37330	chr15	102687307	-0.0362654
chr15:102687357-102687416	chr15:102649977-102953505_37380	chr15	102687357	0.534728
chr15:102687407-102687466	chr15:102649977-102953505_37430	chr15	102687407	0.815908
chr15:102687457-102687516	chr15:102649977-102953505_37480	chr15	102687457	0.144401
chr15:102687507-102687566	chr15:102649977-102953505_37530	chr15	102687507	0.464916
chr15:102687557-102687616	chr15:102649977-102953505_37580	chr15	102687557	0.612455
chr15:102687607-102687666	chr15:102649977-102953505_37630	chr15	102687607	0.553807
chr15:102687657-102687716	chr15:102649977-102953505_37680	chr15	102687657	-0.13008
chr15:102687707-102687766	chr15:102649977-102953505_37730	chr15	102687707	0.389698
chr15:102687757-102687816	chr15:102649977-102953505_37780	chr15	102687757	-0.554578
chr15:102687807-102687866	chr15:102649977-102953505_37830	chr15	102687807	-1.08487
chr15:102687857-102687916	chr15:102649977-102953505_37880	chr15	102687857	-1.16604
chr15:102687907-102687966	chr15:102649977-102953505_37930	chr15	102687907	-1.14715
chr15:102687957-102688016	chr15:102649977-102953505_37980	chr15	102687957	-1.24607
chr15:102688007-102688066	chr15:102649977-102953505_38030	chr15	102688007	-0.932141
chr15:102688057-102688116	chr15:102649977-102953505_38080	chr15	102688057	-0.549165
chr15:102688107-102688166	chr15:102649977-102953505_38130	chr15	102688107	0.149103
chr15:102688287-102688346	chr15:102649977-102953505_38310	chr15	102688287	-0.894911
chr15:102688367-102688426	chr15:102649977-102953505_38390	chr15	102688367	1.77438
chr15:102688457-102688516	chr15:102649977-102953505_38480	chr15	102688457	-0.196208
chr15:102688507-102688566	chr15:102649977-102953505_38530	chr15	102688507	-0.336939
chr15:102688557-102688616	chr15:102649977-102953505_38580	chr15	102688557	-0.689571
chr15:102688607-102688666	chr15:102649977-102953505_38630	chr15	102688607	-0.260727
chr15:102688657-102688716	chr15:102649977-102953505_38680	chr15	102688657	-1.31607
chr15:102688707-102688766	chr15:102649977-102953505_38730	chr15	102688707	-0.428335
chr15:102688757-102688816	chr15:102649977-102953505_38780	chr15	102688757	-0.564359
chr15:102688807-102688866	chr15:102649977-102953505_38830	chr15	102688807	-0.120274
chr15:102688857-102688916	chr15:102649977-102953505_38880	chr15	102688857	-0.0105806
chr15:102688907-102688966	chr15:102649977-102953505_38930	chr15	102688907	-0.223814
chr15:102688957-102689016	chr15:102649977-102953505_38980	chr15	102688957	-0.302273
chr15:102689007-102689066	chr15:102649977-102953505_39030	chr15	102689007	-0.0945463
chr15:102689057-102689116	chr15:102649977-102953505_39080	chr15	102689057	-0.480577
chr15:102689107-102689166	chr15:102649977-102953505_39130	chr15	102689107	1.07503
chr15:102689157-102689216	chr15:102649977-102953505_39180	chr15	102689157	-0.511959
chr15:102689207-102689266	chr15:102649977-102953505_39230	chr15	102689207	0.56632
chr15:102689257-102689316	chr15:102649977-102953505_39280	chr15	102689257	0.155409
chr15:102689307-102689366	chr15:102649977-102953505_39330	chr15	102689307	-0.255466
chr15:102689357-102689416	chr15:102649977-102953505_39380	chr15	102689357	0.341198
chr15:102689407-102689466	chr15:102649977-102953505_39430	chr15	102689407	-0.00404701
chr15:102689457-102689516	chr15:102649977-102953505_39480	chr15	102689457	0.840473
chr15:102689507-102689566	chr15:102649977-102953505_39530	chr15	102689507	0.1629
chr15:102689557-102689616	chr15:102649977-102953505_39580	chr15	102689557	0.518834
chr15:102689607-102689666	chr15:102649977-102953505_39630	chr15	102689607	-0.316884
chr15:102689657-102689716	chr15:102649977-102953505_39680	chr15	102689657	0.32865
chr15:102689707-102689766	chr15:102649977-102953505_39730	chr15	102689707	-0.359562
chr15:102689757-102689816	chr15:102649977-102953505_39780	chr15	102689757	-0.825226
chr15:102689807-102689866	chr15:102649977-102953505_39830	chr15	102689807	-0.725345
chr15:102689877-102689936	chr15:102649977-102953505_39900	chr15	102689877	-0.81503
chr15:102689937-102689996	chr15:102649977-102953505_39960	chr15	102689937	-0.236705
chr15:102689957-102690016	chr15:102649977-102953505_39980	chr15	102689957	0.0239077
chr15:102690007-102690066	chr15:102649977-102953505_40030	chr15	102690007	-0.226843
chr15:102690057-102690116	chr15:102649977-102953505_40080	chr15	102690057	-0.233949
chr15:102690537-102690596	chr15:102649977-102953505_40560	chr15	102690537	0.275623
chr15:102690557-102690616	chr15:102649977-102953505_40580	chr15	102690557	0.488507
chr15:102690607-102690666	chr15:102649977-102953505_40630	chr15	102690607	0.498516
chr15:102690657-102690716	chr15:102649977-102953505_40680	chr15	102690657	-0.652549
chr15:102690707-102690766	chr15:102649977-102953505_40730	chr15	102690707	-0.614329
chr15:102690757-102690816	chr15:102649977-102953505_40780	chr15	102690757	-0.23042
chr15:102690807-102690866	chr15:102649977-102953505_40830	chr15	102690807	-1.05872
chr15:102690857-102690916	chr15:102649977-102953505_40880	chr15	102690857	-0.901491
chr15:102690907-102690966	chr15:102649977-102953505_40930	chr15	102690907	1.28578
chr15:102690957-102691016	chr15:102649977-102953505_40980	chr15	102690957	-0.256508
chr15:102691007-102691066	chr15:102649977-102953505_41030	chr15	102691007	-0.197489
chr15:102691057-102691116	chr15:102649977-102953505_41080	chr15	102691057	0.463401
chr15:102691107-102691166	chr15:102649977-102953505_41130	chr15	102691107	-0.341026
chr15:102691157-102691216	chr15:102649977-102953505_41180	chr15	102691157	-0.65964
chr15:102691337-102691396	chr15:102649977-102953505_41360	chr15	102691337	-0.299262
chr15:102691697-102691756	chr15:102649977-102953505_41720	chr15	102691697	-0.969616
chr15:102691707-102691766	chr15:102649977-102953505_41730	chr15	102691707	-1.10456
chr15:102691817-102691876	chr15:102649977-102953505_41840	chr15	102691817	0.115273
chr15:102692057-102692116	chr15:102649977-102953505_42080	chr15	102692057	-1.03579
chr15:102692107-102692166	chr15:102649977-102953505_42130	chr15	102692107	-0.773212
chr15:102692157-102692216	chr15:102649977-102953505_42180	chr15	102692157	-0.407984
chr15:102692207-102692266	chr15:102649977-102953505_42230	chr15	102692207	-0.260198
chr15:102692257-102692316	chr15:102649977-102953505_42280	chr15	102692257	0.845288
chr15:102692307-102692366	chr15:102649977-102953505_42330	chr15	102692307	-0.538293
chr15:102692357-102692416	chr15:102649977-102953505_42380	chr15	102692357	0.41045
chr15:102692407-102692466	chr15:102649977-102953505_42430	chr15	102692407	0.27145
chr15:102692457-102692516	chr15:102649977-102953505_42480	chr15	102692457	0.192674
chr15:102692507-102692566	chr15:102649977-102953505_42530	chr15	102692507	-0.596601
chr15:102692557-102692616	chr15:102649977-102953505_42580	chr15	102692557	-0.395833
chr15:102692607-102692666	chr15:102649977-102953505_42630	chr15	102692607	-0.296762
chr15:102692657-102692716	chr15:102649977-102953505_42680	chr15	102692657	-0.474662
chr15:102692707-102692766	chr15:102649977-102953505_42730	chr15	102692707	-0.19298
chr15:102692757-102692816	chr15:102649977-102953505_42780	chr15	102692757	-0.373351
chr15:102692807-102692866	chr15:102649977-102953505_42830	chr15	102692807	0.725423
chr15:102692857-102692916	chr15:102649977-102953505_42880	chr15	102692857	-0.346809
chr15:102692907-102692966	chr15:102649977-102953505_42930	chr15	102692907	0.171199
chr15:102692957-102693016	chr15:102649977-102953505_42980	chr15	102692957	0.465988
chr15:102693007-102693066	chr15:102649977-102953505_43030	chr15	102693007	-0.133621
chr15:102693057-102693116	chr15:102649977-102953505_43080	chr15	102693057	0.327765
chr15:102693107-102693166	chr15:102649977-102953505_43130	chr15	102693107	0.326331
chr15:102693157-102693216	chr15:102649977-102953505_43180	chr15	102693157	0.407974
chr15:102693207-102693266	chr15:102649977-102953505_43230	chr15	102693207	2.02999
chr15:102693257-102693316	chr15:102649977-102953505_43280	chr15	102693257	0.0713448
chr15:102693307-102693366	chr15:102649977-102953505_43330	chr15	102693307	-0.120131
chr15:102693357-102693416	chr15:102649977-102953505_43380	chr15	102693357	-0.0553454
chr15:102693407-102693466	chr15:102649977-102953505_43430	chr15	102693407	-0.618775
chr15:102693457-102693516	chr15:102649977-102953505_43480	chr15	102693457	-0.0229063
chr15:102693507-102693566	chr15:102649977-102953505_43530	chr15	102693507	0.742613
chr15:102693557-102693616	chr15:102649977-102953505_43580	chr15	102693557	0.0219032
chr15:102693607-102693666	chr15:102649977-102953505_43630	chr15	102693607	0.0726875
chr15:102693657-102693716	chr15:102649977-102953505_43680	chr15	102693657	-0.0463047
chr15:102693707-102693766	chr15:102649977-102953505_43730	chr15	102693707	0.364952
chr15:102693757-102693816	chr15:102649977-102953505_43780	chr15	102693757	0.89441
chr15:102693807-102693866	chr15:102649977-102953505_43830	chr15	102693807	-0.0625374
chr15:102693857-102693916	chr15:102649977-102953505_43880	chr15	102693857	-0.163232
chr15:102693907-102693966	chr15:102649977-102953505_43930	chr15	102693907	0.402049
chr15:102693957-102694016	chr15:102649977-102953505_43980	chr15	102693957	0.765168
chr15:102694007-102694066	chr15:102649977-102953505_44030	chr15	102694007	0.443187
chr15:102694057-102694116	chr15:102649977-102953505_44080	chr15	102694057	-0.386132
chr15:102694107-102694166	chr15:102649977-102953505_44130	chr15	102694107	0.578597
chr15:102694157-102694216	chr15:102649977-102953505_44180	chr15	102694157	0.360725
chr15:102694207-102694266	chr15:102649977-102953505_44230	chr15	102694207	-0.618374
chr15:102694257-102694316	chr15:102649977-102953505_44280	chr15	102694257	-0.209188
chr15:102694307-102694366	chr15:102649977-102953505_44330	chr15	102694307	-0.127986
chr15:102694357-102694416	chr15:102649977-102953505_44380	chr15	102694357	-0.86962
chr15:102694447-102694506	chr15:102649977-102953505_44470	chr15	102694447	0.0525304
chr15:102694457-102694516	chr15:102649977-102953505_44480	chr15	102694457	0.270844
chr15:102694507-102694566	chr15:102649977-102953505_44530	chr15	102694507	-0.404474
chr15:102694557-102694616	chr15:102649977-102953505_44580	chr15	102694557	-0.560214
chr15:102694657-102694716	chr15:102649977-102953505_44680	chr15	102694657	0.578154
chr15:102694707-102694766	chr15:102649977-102953505_44730	chr15	102694707	0.03857
chr15:102694757-102694816	chr15:102649977-102953505_44780	chr15	102694757	0.471756
chr15:102694837-102694896	chr15:102649977-102953505_44860	chr15	102694837	-1.44335
chr15:102694857-102694916	chr15:102649977-102953505_44880	chr15	102694857	-0.938567
chr15:102694907-102694966	chr15:102649977-102953505_44930	chr15	102694907	0.323074
chr15:102695177-102695236	chr15:102649977-102953505_45200	chr15	102695177	-0.472652
chr15:102695207-102695266	chr15:102649977-102953505_45230	chr15	102695207	-0.165881
chr15:102695257-102695316	chr15:102649977-102953505_45280	chr15	102695257	-0.371508
chr15:102695307-102695366	chr15:102649977-102953505_45330	chr15	102695307	0.503862
chr15:102695847-102695906	chr15:102649977-102953505_45870	chr15	102695847	-0.478901
chr15:102695857-102695916	chr15:102649977-102953505_45880	chr15	102695857	-0.779422
chr15:102695907-102695966	chr15:102649977-102953505_45930	chr15	102695907	-1.70564
chr15:102696087-102696146	chr15:102649977-102953505_46110	chr15	102696087	-1.03982
chr15:102696107-102696166	chr15:102649977-102953505_46130	chr15	102696107	-1.25265
chr15:102696157-102696216	chr15:102649977-102953505_46180	chr15	102696157	-1.11063
chr15:102696207-102696266	chr15:102649977-102953505_46230	chr15	102696207	0.624859
chr15:102696257-102696316	chr15:102649977-102953505_46280	chr15	102696257	0.630618
chr15:102696307-102696366	chr15:102649977-102953505_46330	chr15	102696307	-0.570207
chr15:102696357-102696416	chr15:102649977-102953505_46380	chr15	102696357	-0.233966
chr15:102696407-102696466	chr15:102649977-102953505_46430	chr15	102696407	-0.406741
chr15:102696457-102696516	chr15:102649977-102953505_46480	chr15	102696457	-0.732116
chr15:102696507-102696566	chr15:102649977-102953505_46530	chr15	102696507	-0.412063
chr15:102696557-102696616	chr15:102649977-102953505_46580	chr15	102696557	-0.722833
chr15:102696657-102696716	chr15:102649977-102953505_46680	chr15	102696657	-0.530986
chr15:102697017-102697076	chr15:102649977-102953505_47040	chr15	102697017	0.587148
chr15:102697057-102697116	chr15:102649977-102953505_47080	chr15	102697057	-0.722611
chr15:102697107-102697166	chr15:102649977-102953505_47130	chr15	102697107	-0.743744
chr15:102697247-102697306	chr15:102649977-102953505_47270	chr15	102697247	-0.893613
chr15:102697257-102697316	chr15:102649977-102953505_47280	chr15	102697257	-0.739756
chr15:102697307-102697366	chr15:102649977-102953505_47330	chr15	102697307	-1.09386
chr15:102697357-102697416	chr15:102649977-102953505_47380	chr15	102697357	-0.649127
chr15:102697407-102697466	chr15:102649977-102953505_47430	chr15	102697407	-0.154106
chr15:102698207-102698266	chr15:102649977-102953505_48230	chr15	102698207	-1.27046
chr15:102698847-102698906	chr15:102649977-102953505_48870	chr15	102698847	-0.394068
chr15:102698857-102698916	chr15:102649977-102953505_48880	chr15	102698857	-0.482338
chr15:102700177-102700236	chr15:102649977-102953505_50200	chr15	102700177	-0.580113
chr15:102700207-102700266	chr15:102649977-102953505_50230	chr15	102700207	-0.726259
chr15:102701087-102701146	chr15:102649977-102953505_51110	chr15	102701087	-0.340925
chr15:102701177-102701236	chr15:102649977-102953505_51200	chr15	102701177	-0.131762
chr15:102701207-102701266	chr15:102649977-102953505_51230	chr15	102701207	-0.124786
chr15:102701937-102701996	chr15:102649977-102953505_51960	chr15	102701937	0.50947
chr15:102701957-102702016	chr15:102649977-102953505_51980	chr15	102701957	-0.712217
chr15:102702137-102702196	chr15:102649977-102953505_52160	chr15	102702137	-0.621692
chr15:102702157-102702216	chr15:102649977-102953505_52180	chr15	102702157	-0.503298
chr15:102702207-102702266	chr15:102649977-102953505_52230	chr15	102702207	0.586362
chr15:102702257-102702316	chr15:102649977-102953505_52280	chr15	102702257	0.694929
chr15:102702817-102702876	chr15:102649977-102953505_52840	chr15	102702817	-0.630065
chr15:102702857-102702916	chr15:102649977-102953505_52880	chr15	102702857	-0.708412
chr15:102702907-102702966	chr15:102649977-102953505_52930	chr15	102702907	-0.186991
chr15:102702957-102703016	chr15:102649977-102953505_52980	chr15	102702957	0.305382
chr15:102703007-102703066	chr15:102649977-102953505_53030	chr15	102703007	0.407974
chr15:102703057-102703116	chr15:102649977-102953505_53080	chr15	102703057	-0.135566
chr15:102703247-102703306	chr15:102649977-102953505_53270	chr15	102703247	0.680767
chr15:102703317-102703376	chr15:102649977-102953505_53340	chr15	102703317	-0.0414062
chr15:102703357-102703416	chr15:102649977-102953505_53380	chr15	102703357	-0.118317
chr15:102703407-102703466	chr15:102649977-102953505_53430	chr15	102703407	-0.102233
chr15:102703457-102703516	chr15:102649977-102953505_53480	chr15	102703457	-0.0191482
chr15:102703907-102703966	chr15:102649977-102953505_53930	chr15	102703907	0.779094
chr15:102703957-102704016	chr15:102649977-102953505_53980	chr15	102703957	1.6985
chr15:102704007-102704066	chr15:102649977-102953505_54030	chr15	102704007	-0.443741
chr15:102704057-102704116	chr15:102649977-102953505_54080	chr15	102704057	-0.316212
chr15:102704107-102704166	chr15:102649977-102953505_54130	chr15	102704107	0.185344
chr15:102704157-102704216	chr15:102649977-102953505_54180	chr15	102704157	-0.276332
chr15:102704207-102704266	chr15:102649977-102953505_54230	chr15	102704207	-0.478457
chr15:102704697-102704756	chr15:102649977-102953505_54720	chr15	102704697	0.259663
chr15:102704707-102704766	chr15:102649977-102953505_54730	chr15	102704707	-0.0481826
chr15:102704757-102704816	chr15:102649977-102953505_54780	chr15	102704757	-0.316856
chr15:102704807-102704866	chr15:102649977-102953505_54830	chr15	102704807	0.236503
chr15:102704857-102704916	chr15:102649977-102953505_54880	chr15	102704857	-0.114465
chr15:102705157-102705216	chr15:102649977-102953505_55180	chr15	102705157	-0.0363079
chr15:102705207-102705266	chr15:102649977-102953505_55230	chr15	102705207	0.818631
chr15:102705257-102705316	chr15:102649977-102953505_55280	chr15	102705257	0.685275
chr15:102705307-102705366	chr15:102649977-102953505_55330	chr15	102705307	1.85984
chr15:102705357-102705416	chr15:102649977-102953505_55380	chr15	102705357	-0.209889
chr15:102705407-102705466	chr15:102649977-102953505_55430	chr15	102705407	0.729141
chr15:102705457-102705516	chr15:102649977-102953505_55480	chr15	102705457	0.00852505
chr15:102705537-102705596	chr15:102649977-102953505_55560	chr15	102705537	-0.322725
chr15:102705557-102705616	chr15:102649977-102953505_55580	chr15	102705557	-1.09483
chr15:102705607-102705666	chr15:102649977-102953505_55630	chr15	102705607	0.20837
chr15:102705657-102705716	chr15:102649977-102953505_55680	chr15	102705657	0.356361
chr15:102705707-102705766	chr15:102649977-102953505_55730	chr15	102705707	0.0407961
chr15:102705757-102705816	chr15:102649977-102953505_55780	chr15	102705757	0.278985
chr15:102705807-102705866	chr15:102649977-102953505_55830	chr15	102705807	2.26636
chr15:102705857-102705916	chr15:102649977-102953505_55880	chr15	102705857	0.0450065
chr15:102705907-102705966	chr15:102649977-102953505_55930	chr15	102705907	0.544909
chr15:102705957-102706016	chr15:102649977-102953505_55980	chr15	102705957	0.0716809
chr15:102706007-102706066	chr15:102649977-102953505_56030	chr15	102706007	-0.508553
chr15:102706057-102706116	chr15:102649977-102953505_56080	chr15	102706057	-0.25413
chr15:102706107-102706166	chr15:102649977-102953505_56130	chr15	102706107	0.74519
chr15:102706157-102706216	chr15:102649977-102953505_56180	chr15	102706157	-0.368063
chr15:102706207-102706266	chr15:102649977-102953505_56230	chr15	102706207	-0.0409543
chr15:102706257-102706316	chr15:102649977-102953505_56280	chr15	102706257	-0.70149
chr15:102706837-102706896	chr15:102649977-102953505_56860	chr15	102706837	-0.487356
chr15:102706857-102706916	chr15:102649977-102953505_56880	chr15	102706857	-0.229225
chr15:102706907-102706966	chr15:102649977-102953505_56930	chr15	102706907	-0.476786
chr15:102706957-102707016	chr15:102649977-102953505_56980	chr15	102706957	-0.418093
chr15:102707007-102707066	chr15:102649977-102953505_57030	chr15	102707007	0.278716
chr15:102707057-102707116	chr15:102649977-102953505_57080	chr15	102707057	-0.179857
chr15:102707107-102707166	chr15:102649977-102953505_57130	chr15	102707107	-0.33997
chr15:102707157-102707216	chr15:102649977-102953505_57180	chr15	102707157	-0.120141
chr15:102707357-102707416	chr15:102649977-102953505_57380	chr15	102707357	-0.673223
chr15:102707407-102707466	chr15:102649977-102953505_57430	chr15	102707407	0.330192
chr15:102707457-102707516	chr15:102649977-102953505_57480	chr15	102707457	-0.215487
chr15:102707507-102707566	chr15:102649977-102953505_57530	chr15	102707507	0.687965
chr15:102707557-102707616	chr15:102649977-102953505_57580	chr15	102707557	-0.169925
chr15:102707607-102707666	chr15:102649977-102953505_57630	chr15	102707607	-0.425819
chr15:102707657-102707716	chr15:102649977-102953505_57680	chr15	102707657	1.47506
chr15:102707707-102707766	chr15:102649977-102953505_57730	chr15	102707707	-0.386653
chr15:102707757-102707816	chr15:102649977-102953505_57780	chr15	102707757	-0.485476
chr15:102707807-102707866	chr15:102649977-102953505_57830	chr15	102707807	-0.349033
chr15:102707857-102707916	chr15:102649977-102953505_57880	chr15	102707857	0.607215
chr15:102707907-102707966	chr15:102649977-102953505_57930	chr15	102707907	-0.509932
chr15:102707957-102708016	chr15:102649977-102953505_57980	chr15	102707957	0.694149
chr15:102708007-102708066	chr15:102649977-102953505_58030	chr15	102708007	0.125865
chr15:102708057-102708116	chr15:102649977-102953505_58080	chr15	102708057	-0.337432
chr15:102708107-102708166	chr15:102649977-102953505_58130	chr15	102708107	-0.581669
chr15:102708157-102708216	chr15:102649977-102953505_58180	chr15	102708157	-0.458017
chr15:102708207-102708266	chr15:102649977-102953505_58230	chr15	102708207	-0.748468
chr15:102708497-102708556	chr15:102649977-102953505_58520	chr15	102708497	-0.191434
chr15:102708507-102708566	chr15:102649977-102953505_58530	chr15	102708507	-0.0739735
chr15:102708557-102708616	chr15:102649977-102953505_58580	chr15	102708557	-0.365794
chr15:102708607-102708666	chr15:102649977-102953505_58630	chr15	102708607	-0.673223
chr15:102708657-102708716	chr15:102649977-102953505_58680	chr15	102708657	-0.559566
chr15:102708707-102708766	chr15:102649977-102953505_58730	chr15	102708707	-0.454582
chr15:102708757-102708816	chr15:102649977-102953505_58780	chr15	102708757	-0.308124
chr15:102708807-102708866	chr15:102649977-102953505_58830	chr15	102708807	0.280903
chr15:102708857-102708916	chr15:102649977-102953505_58880	chr15	102708857	0.124401
chr15:102708907-102708966	chr15:102649977-102953505_58930	chr15	102708907	-0.179656
chr15:102708957-102709016	chr15:102649977-102953505_58980	chr15	102708957	0.236175
chr15:102709007-102709066	chr15:102649977-102953505_59030	chr15	102709007	0.41321
chr15:102709057-102709116	chr15:102649977-102953505_59080	chr15	102709057	0.864819
chr15:102709207-102709266	chr15:102649977-102953505_59230	chr15	102709207	-0.848309
chr15:102709257-102709316	chr15:102649977-102953505_59280	chr15	102709257	-0.149063
chr15:102709307-102709366	chr15:102649977-102953505_59330	chr15	102709307	0.822759
chr15:102709447-102709506	chr15:102649977-102953505_59470	chr15	102709447	0.255224
chr15:102709457-102709516	chr15:102649977-102953505_59480	chr15	102709457	0.28169
chr15:102709507-102709566	chr15:102649977-102953505_59530	chr15	102709507	0.270533
chr15:102709557-102709616	chr15:102649977-102953505_59580	chr15	102709557	-0.303064
chr15:102709607-102709666	chr15:102649977-102953505_59630	chr15	102709607	-0.884869
chr15:102709657-102709716	chr15:102649977-102953505_59680	chr15	102709657	-0.593052
chr15:102709707-102709766	chr15:102649977-102953505_59730	chr15	102709707	-0.870213
chr15:102709777-102709836	chr15:102649977-102953505_59800	chr15	102709777	-0.596055
chr15:102709807-102709866	chr15:102649977-102953505_59830	chr15	102709807	-0.851315
chr15:102709857-102709916	chr15:102649977-102953505_59880	chr15	102709857	-0.993401
chr15:102709907-102709966	chr15:102649977-102953505_59930	chr15	102709907	0.366073
chr15:102709957-102710016	chr15:102649977-102953505_59980	chr15	102709957	-0.927795
chr15:102710137-102710196	chr15:102649977-102953505_60160	chr15	102710137	0.324927
chr15:102710157-102710216	chr15:102649977-102953505_60180	chr15	102710157	0.138478
chr15:102710207-102710266	chr15:102649977-102953505_60230	chr15	102710207	-0.288626
chr15:102710257-102710316	chr15:102649977-102953505_60280	chr15	102710257	-0.263347
chr15:102710307-102710366	chr15:102649977-102953505_60330	chr15	102710307	0.301498
chr15:102710357-102710416	chr15:102649977-102953505_60380	chr15	102710357	0.13623
chr15:102710407-102710466	chr15:102649977-102953505_60430	chr15	102710407	0.369785
chr15:102710457-102710516	chr15:102649977-102953505_60480	chr15	102710457	0.242143
chr15:102710507-102710566	chr15:102649977-102953505_60530	chr15	102710507	0.122737
chr15:102710557-102710616	chr15:102649977-102953505_60580	chr15	102710557	0.930517
chr15:102710607-102710666	chr15:102649977-102953505_60630	chr15	102710607	-0.719292
chr15:102710657-102710716	chr15:102649977-102953505_60680	chr15	102710657	-1.35608
chr15:102710897-102710956	chr15:102649977-102953505_60920	chr15	102710897	0.428359
chr15:102710907-102710966	chr15:102649977-102953505_60930	chr15	102710907	0.149336
chr15:102710957-102711016	chr15:102649977-102953505_60980	chr15	102710957	-0.244472
chr15:102711007-102711066	chr15:102649977-102953505_61030	chr15	102711007	0.858075
chr15:102711057-102711116	chr15:102649977-102953505_61080	chr15	102711057	0.589812
chr15:102711107-102711166	chr15:102649977-102953505_61130	chr15	102711107	0.658069
chr15:102711157-102711216	chr15:102649977-102953505_61180	chr15	102711157	0.131242
chr15:102711207-102711266	chr15:102649977-102953505_61230	chr15	102711207	-0.0560058
chr15:102711257-102711316	chr15:102649977-102953505_61280	chr15	102711257	0.330472
chr15:102711307-102711366	chr15:102649977-102953505_61330	chr15	102711307	-0.00869714
chr15:102711357-102711416	chr15:102649977-102953505_61380	chr15	102711357	0.599687
chr15:102711407-102711466	chr15:102649977-102953505_61430	chr15	102711407	-0.0799607
chr15:102711457-102711516	chr15:102649977-102953505_61480	chr15	102711457	-0.162502
chr15:102711507-102711566	chr15:102649977-102953505_61530	chr15	102711507	0.431747
chr15:102711557-102711616	chr15:102649977-102953505_61580	chr15	102711557	-0.328888
chr15:102711607-102711666	chr15:102649977-102953505_61630	chr15	102711607	-0.334421
chr15:102711657-102711716	chr15:102649977-102953505_61680	chr15	102711657	0.298238
chr15:102711707-102711766	chr15:102649977-102953505_61730	chr15	102711707	1.09066
chr15:102712017-102712076	chr15:102649977-102953505_62040	chr15	102712017	1.68192
chr15:102712057-102712116	chr15:102649977-102953505_62080	chr15	102712057	-0.452416
chr15:102712107-102712166	chr15:102649977-102953505_62130	chr15	102712107	-0.542292
chr15:102712157-102712216	chr15:102649977-102953505_62180	chr15	102712157	-0.602833
chr15:102712207-102712266	chr15:102649977-102953505_62230	chr15	102712207	-0.621085
chr15:102712927-102712986	chr15:102649977-102953505_62950	chr15	102712927	0.814129
chr15:102712957-102713016	chr15:102649977-102953505_62980	chr15	102712957	1.53391
chr15:102713007-102713066	chr15:102649977-102953505_63030	chr15	102713007	-0.420218
chr15:102713057-102713116	chr15:102649977-102953505_63080	chr15	102713057	-0.396809
chr15:102713107-102713166	chr15:102649977-102953505_63130	chr15	102713107	-0.382532
chr15:102713157-102713216	chr15:102649977-102953505_63180	chr15	102713157	0.180138
chr15:102713207-102713266	chr15:102649977-102953505_63230	chr15	102713207	-0.410188
chr15:102713257-102713316	chr15:102649977-102953505_63280	chr15	102713257	-0.0487886
chr15:102713457-102713516	chr15:102649977-102953505_63480	chr15	102713457	-0.654607
chr15:102713507-102713566	chr15:102649977-102953505_63530	chr15	102713507	-0.188801
chr15:102713557-102713616	chr15:102649977-102953505_63580	chr15	102713557	-0.315723
chr15:102713607-102713666	chr15:102649977-102953505_63630	chr15	102713607	0.801942
chr15:102713657-102713716	chr15:102649977-102953505_63680	chr15	102713657	0.151551
chr15:102713747-102713806	chr15:102649977-102953505_63770	chr15	102713747	-0.468291
chr15:102713757-102713816	chr15:102649977-102953505_63780	chr15	102713757	-0.404036
chr15:102713807-102713866	chr15:102649977-102953505_63830	chr15	102713807	-0.473382
chr15:102713857-102713916	chr15:102649977-102953505_63880	chr15	102713857	-0.568661
chr15:102713907-102713966	chr15:102649977-102953505_63930	chr15	102713907	-0.671602
chr15:102713957-102714016	chr15:102649977-102953505_63980	chr15	102713957	-0.430366
chr15:102714007-102714066	chr15:102649977-102953505_64030	chr15	102714007	0.16314
chr15:102714057-102714116	chr15:102649977-102953505_64080	chr15	102714057	-0.731501
chr15:102714107-102714166	chr15:102649977-102953505_64130	chr15	102714107	-1.18531
chr15:102714157-102714216	chr15:102649977-102953505_64180	chr15	102714157	1.78358
chr15:102714207-102714266	chr15:102649977-102953505_64230	chr15	102714207	-0.875852
chr15:102714257-102714316	chr15:102649977-102953505_64280	chr15	102714257	-1.06354
chr15:102714307-102714366	chr15:102649977-102953505_64330	chr15	102714307	-0.73323
chr15:102714357-102714416	chr15:102649977-102953505_64380	chr15	102714357	-0.525052
chr15:102714897-102714956	chr15:102649977-102953505_64920	chr15	102714897	-0.0129719
chr15:102714907-102714966	chr15:102649977-102953505_64930	chr15	102714907	-0.20493
chr15:102714957-102715016	chr15:102649977-102953505_64980	chr15	102714957	-0.580113
chr15:102715007-102715066	chr15:102649977-102953505_65030	chr15	102715007	-0.591735
chr15:102715057-102715116	chr15:102649977-102953505_65080	chr15	102715057	-0.260962
chr15:102715107-102715166	chr15:102649977-102953505_65130	chr15	102715107	-0.0591137
chr15:102715157-102715216	chr15:102649977-102953505_65180	chr15	102715157	0.54917
chr15:102715207-102715266	chr15:102649977-102953505_65230	chr15	102715207	0.19339
chr15:102715257-102715316	chr15:102649977-102953505_65280	chr15	102715257	0.0758786
chr15:102715307-102715366	chr15:102649977-102953505_65330	chr15	102715307	-0.144151
chr15:102715357-102715416	chr15:102649977-102953505_65380	chr15	102715357	0.0609411
chr15:102715407-102715466	chr15:102649977-102953505_65430	chr15	102715407	-0.175129
chr15:102715457-102715516	chr15:102649977-102953505_65480	chr15	102715457	1.37902
chr15:102715507-102715566	chr15:102649977-102953505_65530	chr15	102715507	-0.523008
chr15:102715557-102715616	chr15:102649977-102953505_65580	chr15	102715557	0.0017896
chr15:102715607-102715666	chr15:102649977-102953505_65630	chr15	102715607	-0.0155976
chr15:102715657-102715716	chr15:102649977-102953505_65680	chr15	102715657	1.17411
chr15:102715707-102715766	chr15:102649977-102953505_65730	chr15	102715707	0.532622
chr15:102715757-102715816	chr15:102649977-102953505_65780	chr15	102715757	0.685979
chr15:102715807-102715866	chr15:102649977-102953505_65830	chr15	102715807	-0.779711
chr15:102715857-102715916	chr15:102649977-102953505_65880	chr15	102715857	1.3116
chr15:102715907-102715966	chr15:102649977-102953505_65930	chr15	102715907	-0.060016
chr15:102715957-102716016	chr15:102649977-102953505_65980	chr15	102715957	0.694902
chr15:102716007-102716066	chr15:102649977-102953505_66030	chr15	102716007	0.0760563
chr15:102716057-102716116	chr15:102649977-102953505_66080	chr15	102716057	-0.272685
chr15:102716107-102716166	chr15:102649977-102953505_66130	chr15	102716107	-0.510628
chr15:102716757-102716816	chr15:102649977-102953505_66780	chr15	102716757	-0.469082
chr15:102716807-102716866	chr15:102649977-102953505_66830	chr15	102716807	-1.05752
chr15:102718397-102718456	chr15:102649977-102953505_68420	chr15	102718397	-0.340226
chr15:102718407-102718466	chr15:102649977-102953505_68430	chr15	102718407	-0.273069
chr15:102718457-102718516	chr15:102649977-102953505_68480	chr15	102718457	1.5767
chr15:102718507-102718566	chr15:102649977-102953505_68530	chr15	102718507	0.0264516
chr15:102718557-102718616	chr15:102649977-102953505_68580	chr15	102718557	-0.187085
chr15:102718647-102718706	chr15:102649977-102953505_68670	chr15	102718647	-0.785333
chr15:102718657-102718716	chr15:102649977-102953505_68680	chr15	102718657	-0.525665
chr15:102718897-102718956	chr15:102649977-102953505_68920	chr15	102718897	0.0725063
chr15:102718907-102718966	chr15:102649977-102953505_68930	chr15	102718907	-0.0223721
chr15:102718957-102719016	chr15:102649977-102953505_68980	chr15	102718957	0.323672
chr15:102719007-102719066	chr15:102649977-102953505_69030	chr15	102719007	-0.74017
chr15:102719057-102719116	chr15:102649977-102953505_69080	chr15	102719057	-1.01652
chr15:102719107-102719166	chr15:102649977-102953505_69130	chr15	102719107	0.0132518
chr15:102719157-102719216	chr15:102649977-102953505_69180	chr15	102719157	-0.973748
chr15:102719207-102719266	chr15:102649977-102953505_69230	chr15	102719207	-0.597815
chr15:102719257-102719316	chr15:102649977-102953505_69280	chr15	102719257	0.0368171
chr15:102719307-102719366	chr15:102649977-102953505_69330	chr15	102719307	0.205668
chr15:102719727-102719786	chr15:102649977-102953505_69750	chr15	102719727	-0.830406
chr15:102719757-102719816	chr15:102649977-102953505_69780	chr15	102719757	-0.417074
chr15:102719807-102719866	chr15:102649977-102953505_69830	chr15	102719807	-0.520211
chr15:102719857-102719916	chr15:102649977-102953505_69880	chr15	102719857	0.116007
chr15:102719907-102719966	chr15:102649977-102953505_69930	chr15	102719907	0.346368
chr15:102719957-102720016	chr15:102649977-102953505_69980	chr15	102719957	-0.30191
chr15:102720007-102720066	chr15:102649977-102953505_70030	chr15	102720007	0.318958
chr15:102720057-102720116	chr15:102649977-102953505_70080	chr15	102720057	-0.0931588
chr15:102720107-102720166	chr15:102649977-102953505_70130	chr15	102720107	-0.794199
chr15:102720157-102720216	chr15:102649977-102953505_70180	chr15	102720157	-0.101435
chr15:102720207-102720266	chr15:102649977-102953505_70230	chr15	102720207	-0.14067
chr15:102720257-102720316	chr15:102649977-102953505_70280	chr15	102720257	-0.723346
chr15:102720307-102720366	chr15:102649977-102953505_70330	chr15	102720307	-0.425618
chr15:102720357-102720416	chr15:102649977-102953505_70380	chr15	102720357	0.00736939
chr15:102720407-102720466	chr15:102649977-102953505_70430	chr15	102720407	-0.772758
chr15:102720457-102720516	chr15:102649977-102953505_70480	chr15	102720457	-1.08566
chr15:102720657-102720716	chr15:102649977-102953505_70680	chr15	102720657	-1.17315
chr15:102720707-102720766	chr15:102649977-102953505_70730	chr15	102720707	-0.397719
chr15:102721787-102721846	chr15:102649977-102953505_71810	chr15	102721787	0.296689
chr15:102721807-102721866	chr15:102649977-102953505_71830	chr15	102721807	0.407518
chr15:102721857-102721916	chr15:102649977-102953505_71880	chr15	102721857	0.0308992
chr15:102721907-102721966	chr15:102649977-102953505_71930	chr15	102721907	0.0624457
chr15:102722097-102722156	chr15:102649977-102953505_72120	chr15	102722097	0.383551
chr15:102722107-102722166	chr15:102649977-102953505_72130	chr15	102722107	0.0525186
chr15:102722857-102722916	chr15:102649977-102953505_72880	chr15	102722857	-0.989737
chr15:102722907-102722966	chr15:102649977-102953505_72930	chr15	102722907	-0.661727
chr15:102722957-102723016	chr15:102649977-102953505_72980	chr15	102722957	-0.214864
chr15:102723007-102723066	chr15:102649977-102953505_73030	chr15	102723007	1.32561
chr15:102723127-102723186	chr15:102649977-102953505_73150	chr15	102723127	0.0673281
chr15:102723207-102723266	chr15:102649977-102953505_73230	chr15	102723207	-1.22798
chr15:102723257-102723316	chr15:102649977-102953505_73280	chr15	102723257	-0.911382
chr15:102723307-102723366	chr15:102649977-102953505_73330	chr15	102723307	1.28754
chr15:102723357-102723416	chr15:102649977-102953505_73380	chr15	102723357	0.443886
chr15:102723407-102723466	chr15:102649977-102953505_73430	chr15	102723407	1.15088
chr15:102723457-102723516	chr15:102649977-102953505_73480	chr15	102723457	-0.93375
chr15:102723537-102723596	chr15:102649977-102953505_73560	chr15	102723537	-0.972067
chr15:102723557-102723616	chr15:102649977-102953505_73580	chr15	102723557	-0.310652
chr15:102724497-102724556	chr15:102649977-102953505_74520	chr15	102724497	0.160835
chr15:102724507-102724566	chr15:102649977-102953505_74530	chr15	102724507	0.315916
chr15:102724557-102724616	chr15:102649977-102953505_74580	chr15	102724557	-0.274088
chr15:102724607-102724666	chr15:102649977-102953505_74630	chr15	102724607	0.371454
chr15:102724657-102724716	chr15:102649977-102953505_74680	chr15	102724657	-0.364384
chr15:102724707-102724766	chr15:102649977-102953505_74730	chr15	102724707	-0.70717
chr15:102724757-102724816	chr15:102649977-102953505_74780	chr15	102724757	0.451971
chr15:102724807-102724866	chr15:102649977-102953505_74830	chr15	102724807	-1.01547
chr15:102724857-102724916	chr15:102649977-102953505_74880	chr15	102724857	-0.257485
chr15:102724907-102724966	chr15:102649977-102953505_74930	chr15	102724907	-0.0627487
chr15:102725207-102725266	chr15:102649977-102953505_75230	chr15	102725207	0.385671
chr15:102725257-102725316	chr15:102649977-102953505_75280	chr15	102725257	-0.0570654
chr15:102725307-102725366	chr15:102649977-102953505_75330	chr15	102725307	0.266567
chr15:102725357-102725416	chr15:102649977-102953505_75380	chr15	102725357	0.169649
chr15:102725407-102725466	chr15:102649977-102953505_75430	chr15	102725407	-0.17796
chr15:102725457-102725516	chr15:102649977-102953505_75480	chr15	102725457	0.2113
chr15:102725507-102725566	chr15:102649977-102953505_75530	chr15	102725507	0.0807982
chr15:102725557-102725616	chr15:102649977-102953505_75580	chr15	102725557	-0.105962
chr15:102725607-102725666	chr15:102649977-102953505_75630	chr15	102725607	0.174774
chr15:102725657-102725716	chr15:102649977-102953505_75680	chr15	102725657	2.17152
chr15:102725707-102725766	chr15:102649977-102953505_75730	chr15	102725707	-0.0836385
chr15:102725757-102725816	chr15:102649977-102953505_75780	chr15	102725757	-0.546002
chr15:102726027-102726086	chr15:102649977-102953505_76050	chr15	102726027	-0.547692
chr15:102726057-102726116	chr15:102649977-102953505_76080	chr15	102726057	-0.0975979
chr15:102726107-102726166	chr15:102649977-102953505_76130	chr15	102726107	-0.456235
chr15:102726157-102726216	chr15:102649977-102953505_76180	chr15	102726157	-0.101238
chr15:102726207-102726266	chr15:102649977-102953505_76230	chr15	102726207	2.17174
chr15:102726257-102726316	chr15:102649977-102953505_76280	chr15	102726257	0.518729
chr15:102726307-102726366	chr15:102649977-102953505_76330	chr15	102726307	-0.122207
chr15:102726357-102726416	chr15:102649977-102953505_76380	chr15	102726357	0.655103
chr15:102726407-102726466	chr15:102649977-102953505_76430	chr15	102726407	0.461347
chr15:102726457-102726516	chr15:102649977-102953505_76480	chr15	102726457	0.403661
chr15:102726507-102726566	chr15:102649977-102953505_76530	chr15	102726507	-0.622373
chr15:102726557-102726616	chr15:102649977-102953505_76580	chr15	102726557	-0.896047
chr15:102726607-102726666	chr15:102649977-102953505_76630	chr15	102726607	-0.589158
chr15:102726657-102726716	chr15:102649977-102953505_76680	chr15	102726657	-0.889356
chr15:102726927-102726986	chr15:102649977-102953505_76950	chr15	102726927	-0.406821
chr15:102727157-102727216	chr15:102649977-102953505_77180	chr15	102727157	-1.60688
chr15:102727207-102727266	chr15:102649977-102953505_77230	chr15	102727207	-1.12291
chr15:102727257-102727316	chr15:102649977-102953505_77280	chr15	102727257	-0.221426
chr15:102727307-102727366	chr15:102649977-102953505_77330	chr15	102727307	-0.199621
chr15:102727657-102727716	chr15:102649977-102953505_77680	chr15	102727657	-0.432327
chr15:102727707-102727766	chr15:102649977-102953505_77730	chr15	102727707	-0.838646
chr15:102727757-102727816	chr15:102649977-102953505_77780	chr15	102727757	-0.440562
chr15:102727847-102727906	chr15:102649977-102953505_77870	chr15	102727847	-1.13265
chr15:102727857-102727916	chr15:102649977-102953505_77880	chr15	102727857	-0.814085
chr15:102728107-102728166	chr15:102649977-102953505_78130	chr15	102728107	-0.76249
chr15:102728157-102728216	chr15:102649977-102953505_78180	chr15	102728157	-0.682809
chr15:102728207-102728266	chr15:102649977-102953505_78230	chr15	102728207	-0.429348
chr15:102728257-102728316	chr15:102649977-102953505_78280	chr15	102728257	-0.642681
chr15:102728307-102728366	chr15:102649977-102953505_78330	chr15	102728307	0.677275
chr15:102728357-102728416	chr15:102649977-102953505_78380	chr15	102728357	-0.0282126
chr15:102728407-102728466	chr15:102649977-102953505_78430	chr15	102728407	3.22857
chr15:102728457-102728516	chr15:102649977-102953505_78480	chr15	102728457	-1.22256
chr15:102729047-102729106	chr15:102649977-102953505_79070	chr15	102729047	-1.04762
chr15:102729207-102729266	chr15:102649977-102953505_79230	chr15	102729207	-0.362882
chr15:102729257-102729316	chr15:102649977-102953505_79280	chr15	102729257	0.161874
chr15:102729307-102729366	chr15:102649977-102953505_79330	chr15	102729307	0.630618
chr15:102729357-102729416	chr15:102649977-102953505_79380	chr15	102729357	-0.305851
chr15:102729407-102729466	chr15:102649977-102953505_79430	chr15	102729407	0.438185
chr15:102729457-102729516	chr15:102649977-102953505_79480	chr15	102729457	0.541891
chr15:102729507-102729566	chr15:102649977-102953505_79530	chr15	102729507	0.0625649
chr15:102729557-102729616	chr15:102649977-102953505_79580	chr15	102729557	0.00626867
chr15:102729607-102729666	chr15:102649977-102953505_79630	chr15	102729607	-0.399619
chr15:102729657-102729716	chr15:102649977-102953505_79680	chr15	102729657	-0.352007
chr15:102729707-102729766	chr15:102649977-102953505_79730	chr15	102729707	1.9293
chr15:102729757-102729816	chr15:102649977-102953505_79780	chr15	102729757	0.461757
chr15:102729807-102729866	chr15:102649977-102953505_79830	chr15	102729807	-0.368368
chr15:102729857-102729916	chr15:102649977-102953505_79880	chr15	102729857	0.0820173
chr15:102729907-102729966	chr15:102649977-102953505_79930	chr15	102729907	-0.914231
chr15:102729957-102730016	chr15:102649977-102953505_79980	chr15	102729957	0.516331
chr15:102730007-102730066	chr15:102649977-102953505_80030	chr15	102730007	-1.05229
chr15:102730057-102730116	chr15:102649977-102953505_80080	chr15	102730057	-1.35708
chr15:102730157-102730216	chr15:102649977-102953505_80180	chr15	102730157	0.804383
chr15:102730527-102730586	chr15:102649977-102953505_80550	chr15	102730527	-1.23482
chr15:102730557-102730616	chr15:102649977-102953505_80580	chr15	102730557	-0.37222
chr15:102730637-102730696	chr15:102649977-102953505_80660	chr15	102730637	-0.852331
chr15:102730657-102730716	chr15:102649977-102953505_80680	chr15	102730657	-0.157516
chr15:102730707-102730766	chr15:102649977-102953505_80730	chr15	102730707	-0.852597
chr15:102731187-102731246	chr15:102649977-102953505_81210	chr15	102731187	-1.26044
chr15:102731207-102731266	chr15:102649977-102953505_81230	chr15	102731207	-0.933285
chr15:102731257-102731316	chr15:102649977-102953505_81280	chr15	102731257	-0.537944
chr15:102731307-102731366	chr15:102649977-102953505_81330	chr15	102731307	-0.509321
chr15:102731357-102731416	chr15:102649977-102953505_81380	chr15	102731357	0.300618
chr15:102731407-102731466	chr15:102649977-102953505_81430	chr15	102731407	-0.442793
chr15:102731457-102731516	chr15:102649977-102953505_81480	chr15	102731457	-0.578788
chr15:102732627-102732686	chr15:102649977-102953505_82650	chr15	102732627	-1.11646
chr15:102732657-102732716	chr15:102649977-102953505_82680	chr15	102732657	-1.29916
chr15:102733127-102733186	chr15:102649977-102953505_83150	chr15	102733127	-0.148603
chr15:102733157-102733216	chr15:102649977-102953505_83180	chr15	102733157	0.245164
chr15:102733207-102733266	chr15:102649977-102953505_83230	chr15	102733207	1.30836
chr15:102733257-102733316	chr15:102649977-102953505_83280	chr15	102733257	-0.779422
chr15:102733307-102733366	chr15:102649977-102953505_83330	chr15	102733307	-0.259945
chr15:102733357-102733416	chr15:102649977-102953505_83380	chr15	102733357	-1.22432
chr15:102733607-102733666	chr15:102649977-102953505_83630	chr15	102733607	-0.242893
chr15:102733657-102733716	chr15:102649977-102953505_83680	chr15	102733657	-0.473382
chr15:102733707-102733766	chr15:102649977-102953505_83730	chr15	102733707	-0.0251632
chr15:102733757-102733816	chr15:102649977-102953505_83780	chr15	102733757	0.200711
chr15:102733807-102733866	chr15:102649977-102953505_83830	chr15	102733807	-0.593702
chr15:102733857-102733916	chr15:102649977-102953505_83880	chr15	102733857	0.0812003
chr15:102733907-102733966	chr15:102649977-102953505_83930	chr15	102733907	-0.784003
chr15:102734097-102734156	chr15:102649977-102953505_84120	chr15	102734097	-0.303879
chr15:102734187-102734246	chr15:102649977-102953505_84210	chr15	102734187	-1.1878
chr15:102734737-102734796	chr15:102649977-102953505_84760	chr15	102734737	-1.01092
chr15:102734757-102734816	chr15:102649977-102953505_84780	chr15	102734757	-1.24746
chr15:102734837-102734896	chr15:102649977-102953505_84860	chr15	102734837	-0.639129
chr15:102734857-102734916	chr15:102649977-102953505_84880	chr15	102734857	-0.587066
chr15:102734937-102734996	chr15:102649977-102953505_84960	chr15	102734937	-2.03468
chr15:102734957-102735016	chr15:102649977-102953505_84980	chr15	102734957	-1.21754
chr15:102735117-102735176	chr15:102649977-102953505_85140	chr15	102735117	-0.223704
chr15:102735247-102735306	chr15:102649977-102953505_85270	chr15	102735247	-0.128045
chr15:102735257-102735316	chr15:102649977-102953505_85280	chr15	102735257	-1.00381
chr15:102735307-102735366	chr15:102649977-102953505_85330	chr15	102735307	1.37956
chr15:102735357-102735416	chr15:102649977-102953505_85380	chr15	102735357	0.461937
chr15:102735407-102735466	chr15:102649977-102953505_85430	chr15	102735407	0.144672
chr15:102735457-102735516	chr15:102649977-102953505_85480	chr15	102735457	-0.4599
chr15:102735507-102735566	chr15:102649977-102953505_85530	chr15	102735507	0.308041
chr15:102735557-102735616	chr15:102649977-102953505_85580	chr15	102735557	1.07862
chr15:102735607-102735666	chr15:102649977-102953505_85630	chr15	102735607	-0.0922731
chr15:102735657-102735716	chr15:102649977-102953505_85680	chr15	102735657	0.233327
chr15:102735707-102735766	chr15:102649977-102953505_85730	chr15	102735707	1.40369
chr15:102735757-102735816	chr15:102649977-102953505_85780	chr15	102735757	-0.458502
chr15:102735807-102735866	chr15:102649977-102953505_85830	chr15	102735807	-0.287791
chr15:102735857-102735916	chr15:102649977-102953505_85880	chr15	102735857	0.316182
chr15:102735907-102735966	chr15:102649977-102953505_85930	chr15	102735907	0.375551
chr15:102735957-102736016	chr15:102649977-102953505_85980	chr15	102735957	0.47823
chr15:102736007-102736066	chr15:102649977-102953505_86030	chr15	102736007	0.0819256
chr15:102736057-102736116	chr15:102649977-102953505_86080	chr15	102736057	1.35382
[truncated: 3,567 more rows]

## Sheet: HoxD probes
Additional file 2 contd.: Normalized log ratio values for probes at HoxD cluster
[truncated: 3,034 more rows]
